# Supplementary material for: Adaptation of Hansenula polymorpha to methanol: a transcriptome analysis
Source: BMC Genomics. 2010 Jan 4;11:1. doi: 10.1186/1471-2164-11-1 (PMC2827406; doi:10.1186/1471-2164-11-1)
Supplement: Additional file 1 — Supplemental Table S1. Overview of complete array results. Table contains Ratio's, A-values and P-values from all genes. [file 1471-2164-11-1-S1.XLS]

## Sheet: Sheet1
Gene	Avg Ratio	p-value	A-value_average	Hp-descr	Best BLAST hit	e-val
Hp27g360	394.149	0	10.7945	gi|33577018|gb|AAO72735.1| ZnII/2cys6 transcription factor [Hansenula polymorpha]	probable regulatory protein YBR240c - yeast (Saccharomyces cerevisiae)	1e-06
Hp16g114	346.501	1.26543e-12	14.5397	gi|462075|sp|P33677|FDH_PICAN Formate dehydrogenase (NAD-dependent formate dehydrogenase) (FDH)	gene: "FDMH"; H.polymorpha FMDH gene	0
Hp15g65	238.046	2.33147e-15	13.6428		gene: "Ca38F10.03"; product: "acetyl-coenzyme A synthetase"; C.albicans cosmid Ca38F10.	0
Hp27g562	236.32	2.22045e-16	12.843		beta-glucosidase (EC 3.2.1.21) precursor - yeast (Candida molischiana)	0
Hp27g608	210.669	0	13.2307	gi|11545210|gb|AAG37799.1|AF173377_1 sugar transporter-like protein [Hansenula polymorpha]	product: "sugar transporter-like protein"; Hansenula polymorpha sugar transporter-like protein gene, complete cds.	0
Hp24g666	209.979	0	11.7252		product: "hypothetical protein CX157"; Homo sapiens hypothetical protein CX157 mRNA, complete cds.	3e-08
Hp13g48	180.563	0	13.1241	gi|62638142|gb|AAX92669.1| maltose permease [Hansenula polymorpha]	gene: "mal21"; product: "maltose permease"; Kluyveromyces lactis mal21 and mal22 genes	1e-151
Hp33g86	161.394	4.44089e-16	13.4891		related to myo-inositol transport protein ITR1 [imported] - Neurospora crassa	1e-175
Hp33g394	157.645	0	11.9408
Hp27g604	126.641	0	9.00128		probable membrane protein YOL154w - yeast (Saccharomyces cerevisiae)	2e-61
Hp15g677	111.316	2.54241e-14	13.9391		probable mitochondrial carrier protein - yeast (Candida albicans)	6e-94
Hp9g432	108.149	0	11.9233		probable MR-MLE-family protein STY2521 [imported] - Salmonella enterica subsp. enterica serovar Typhi (strain CT18)	3e-96
Hp47g1065	103.643	0	12.973		NADH dehydrogenase (ubiquinone) 78K chain precursor [imported] - Neurospora crassa	0
Hp26g416	98.1206	0	9.35822		gene: "AMA1"; product: "Ama1p"; Saccharomyces cerevisiae Ama1p (AMA1) gene, partial cds.	3e-88
Hp39g739	93.9647	5.06484e-13	13.8426		iron-regulated protein FrpC NMB1415 [imported] - Neisseria meningitidis (strain MC58 serogroup B)	0.0005
Hp51r4265	92.3114	1.11022e-16	10.3455		Pc13g01350, Penicillium chrysogenum Wisconsin 54-1255	5e-78
Hp13g52	88.5576	1.11022e-16	14.0876	gi|7739797|gb|AAF69018.1|AF261762_1 maltase [Hansenula polymorpha]	gene: "MAL1"; product: "maltase"; Hansenula polymorpha CBS4732 maltase (MAL1) gene, partial cds.	0
Hp35g59	83.0179	0	13.8472		gene: "nucm"; product: "NUCM protein"; Yarrowia lipolytica nucm gene for NUCM protein	0
Hp9g429	79.4073	0	10.2955		gene: "dap"; product: "hypothetical protein"; Penicillium chrysogenum hypothetical protein (dap) gene, partial cds; and beta-N-acetylhexosaminidase precursor (hex) gene, complete cds.	6e-28
Hp3bg16	76.5259	0	12.4441
Hp24g668	74.2638	0	10.213
Hp1g503	71.715	0	11.9961		gene: "GLY1"; product: "threonine aldolase"; Eremothecium gossypii GLY1 gene	1e-129
Hp26g269	71.0893	0	10.8478		hypothetical protein YHR087w - yeast (Saccharomyces cerevisiae)	7e-09
Hp7g17	70.532	0	11.7655		probable membrane protein YNL279w - yeast (Saccharomyces cerevisiae)	2e-81
Hp29g270	70.5154	8.88178e-16	12.8939		gene: "hxtA"; product: "hexose transporter protein"; Aspergillus parasiticus NADH oxidase (nadA), hexose transporter protein (hxtA), alpha-1-6-glucosidase (glcA), and sugar regulator (sugR) genes, complete cds.	3e-82
Hp27g554	68.9513	2.33076e-10	6.35775		gene: "SCF55.03c"; "SCO0579"; product: "putative ribose 5-phosphate isomerase"; Streptomyces coelicolor cosmid F55.	2e-49
Hp48g26	62.4074	0	11.8224
Hp8g313	61.084	4.44977e-12	15.8624	gi|1127835|gb|AAA83769.1| aldehyde dehydrogenase	gene: "ALD"; product: "aldehyde dehydrogenase"; Hansenula polymorpha aldehyde dehydrogenase (ALD) gene, nuclear gene encoding mitochondrial protein, complete cds.	0
Hp27g51	60.9979	0	11.8499		gene: "CG15738"; Drosophila melanogaster genomic scaffold 142000013386053 section 4 of 30, complete sequence.	2e-11
Hp35g39	58.5759	0	12.7912		gene: "nuhm"; product: "subunit NUHM of protein NADH:Ubiquinone Oxidoreductase (Complex I)"; Yarrowia lipolytica nuhm gene for subunit NUHM of protein NADH:Ubiquinone Oxidoreductase (Complex I)	3e-72
Hp25g508	58.3694	1.66533e-14	14.7503		probable membrane protein YDR380w - yeast (Saccharomyces cerevisiae)	4e-87
Hp14g86	56.4805	2.22045e-16	11.6671		gene: "SPCPB1C11.04c"; "SPCC576.01c"; product: "hypothetical protein; sequence orphan; very low similarity to alpha-ketoglutarate-dependent taurine dioxygenase"; S.pombe chromosome III BAC pB1C11.	3e-60
Hp1g71	55.0584	4.44089e-16	10.0581		hypothetical protein F26G5.140 - Arabidopsis thaliana	4e-16
Hp47g1092	54.3395	0	10.7321
Hp33g149	54.312	2.02403e-08	8.35346
Hp29g260	53.4568	2.22045e-16	11.8089		L-iditol 2-dehydrogenase (EC 1.1.1.14) SOR1 - yeast (Saccharomyces cerevisiae)	7e-78
Hp24g1197	52.5392	0	11.9154
Hp32g289	52.3035	0	13.0748		transcription activator protein acu-15 [imported] - Neurospora crassa	1e-16
Hp20g18	52.1263	0	11.7819		gene: "SPAC1002.19"; product: "putative GTP cyclohydrolase; riboflavin biosynthesis"; S.pombe chromosome I cosmid c1002.	1e-140
Hp47g394	49.3907	2.48435e-12	15.1574		heat shock protein 12 - yeast (Saccharomyces cerevisiae)	2e-11
Hp27g294	47.9363	2.22045e-16	12.2524		gene: "NDH51"; product: "NADH dehydrogenase complex I 51 kDa subunit"; Candida tropicalis NADH dehydrogenase complex I 51 kDa subunit (NDH51) gene, complete cds.	0
Hp5g492	47.219	1.22347e-13	15.1706		product: "thiol-specific antioxidant-like protein"; Candida albicans thiol-specific antioxidant-like protein mRNA, complete cds.	2e-89
Hp39g121	47.0948	8.28226e-14	14.9662		gene: "CAT1"; product: "putative cytosolic carnitine acetyltransferase"; Candida albicans putative cytosolic carnitine acetyltransferase (CAT1) mRNA, complete cds.	0
Hp31g630	45.392	0	10.4185		product: "putative oxidoreductase"; Aspergillus nidulans putative oxidoreductase gene, complete cds.	9e-80
Hp1g67	45.3739	0	11.7601		gene: "LAD1"; product: "L-arabinitol 4-dehydrogenase"; Hypocrea jecorina L-arabinitol 4-dehydrogenase (LAD1) mRNA, complete cds.	2e-83
Hp29g300	45.0145	0	12.2075		complex I intermediate-associated protein CIA84 precursor, mitochondrial [imported] - Neurospora crassa	2e-12
Hp18g124	44.8805	3.03713e-12	15.2935		quinate transport protein - Neurospora crassa (tentative sequence)	2e-54
Hp33g156	42.8392	0	10.5559
Hp27g292	42.7509	0	14.5897	gi|231690|sp|P30263|CATA_PICAN Peroxisomal catalase	catalase (EC 1.11.1.6) - yeast (Hansenula polymorpha)	0
Hp9g430	42.0639	5.88418e-15	10.7269		gene: "CAT8"; product: "Cat8"; Candida albicans Ntg1 (NTG1) gene, partial cds; Cat8 (CAT8) gene, complete cds; and unknown gene.	1e-07
Hp47g959	41.623	6.08513e-13	14.6448		gene: "CAT2"; product: "putative mitochondrial/peroxisomal carnitine acetyl transferase"; Candida albicans putative mitochondrial/peroxisomal carnitine acetyl transferase (CAT2) mRNA, complete cds.	1e-162
Hp47g728	41.0651	1.37668e-14	14.302		Sorbitol utilization protein SOU1	2e-77
Hp33g178	40.6077	0	10.2356		NADH2 dehydrogenase (ubiquinone) (EC 1.6.5.3) complex I 13K-A chain precursor - bovine	2e-13
Hp47g258	40.0609	0	12.5823		ALI1 protein - yeast (Candida maltosa)	2e-97
Hp24g240	38.0123	1.11022e-16	10.9321		probable membrane protein YGR067c - yeast (Saccharomyces cerevisiae)	4e-19
Hp27g541	36.927	2.22045e-15	8.80665		Sorbitol utilization protein SOU1	1e-70
Hp8g466	35.9861	1.11022e-16	11.9568		gene: "CA19b"; product: "putative carnitine acetyltransferase"; Candida albicans putative carnitine acetyltransferase (CA19b) gene, complete cds.	1e-144
Hp29g268	35.8543	2.10942e-15	12.9459		product: "putative mannitol dehydrogenase"; Alternaria alternata putative mannitol dehydrogenase gene, complete cds.	8e-70
Hp7g14	35.3933	4.44089e-16	10.9715
Hp44g718	35.1707	0	12.6515
Hp15g722	33.6764	1.9984e-15	12.6631
Hp33g39	33.2233	0	10.976		transcription factor CZF1 - yeast (Candida albicans) (fragment)	2e-13
Hp12g435	32.9601	5.29865e-12	9.10595		gene: "MNN4"; product: "Mnn4p"; Candida albicans Mnn4p (MNN4) gene, complete cds.	5e-51
Hp15g196	32.1546	0	9.21355		gene: "nukm"; product: "subunit NUKM of protein NADH:Ubiquinone Oxidoreductase (Complex I)"; Yarrowia lipolytica nukm gene for subunit NUKM of protein NADH:Ubiquinone Oxidoreductase (Complex I)	1e-70
Hp15g756	32.0383	0	10.4332
Hp2g157	31.8877	4.01901e-14	12.0134		hypothetical protein YKL086w - yeast (Saccharomyces cerevisiae)	4e-28
Hp5g471	30.9903	8.78541e-11	14.3007		probable membrane protein FUN34 - yeast (Saccharomyces cerevisiae)	2e-24
Hp29g305	30.7907	5.55112e-16	13.5152	gi|14210102|gb|AAK56934.1|AF373067_1 isocitrate lyase [Hansenula polymorpha]	gene: "ICL1"; product: "isocitrate lyase"; Candida albicans isocitrate lyase (ICL1) gene, complete cds.	0
Hp51r2263	30.2478	4.44089e-16	10.005
Hp5g345	30.2177	3.10862e-15	7.64369		probable membrane protein YOR180c - yeast (Saccharomyces cerevisiae)	1e-36
Hp44g189	29.3634	0	9.70537		complex I intermediate-associated protein CIA30 precursor, mitochondrial [imported] - Neurospora crassa	5e-18
Hp26g273	28.8109	0	13.1105
Hp26g216	28.0564	1.03619e-11	10.1044
Hp29g264	27.9561	0	11.7026		product: "putative mannitol dehydrogenase"; Alternaria alternata putative mannitol dehydrogenase gene, complete cds.	7e-56
Hp7g64	27.9118	0	8.38535		NADH2 dehydrogenase (ubiquinone) (EC 1.6.5.3) 9.5K protein, ubiquinone-binding - Neurospora crassa	8e-08
Hp36g14	27.6507	1.56763e-13	14.4336		gene: "IDP2"; product: "NADP-linked isocitrate dehydrogenase"; Candida tropicalis gene for NADP-linked isocitrate dehydrogenase, complete cds.	1e-178
Hp15g1010	27.5234	0	10.8212
Hp24bg1944	27.4651	3.88291e-11	4.21093
Hp9g422	26.705	0	11.3048
Hp1g226	26.6442	1.02141e-14	14.6919		probable aldehyde dehydrogenase (NAD) (EC 1.2.1.3) YOR374w - yeast (Saccharomyces cerevisiae)	1e-163
Hp32g452	26.4215	1.06637e-12	15.4892		D-arabinitol 2-dehydrogenase (EC 1.1.1.-) - yeast (Candida tropicalis)	1e-91
Hp42g249	26.3928	1.92513e-13	15.085		gene: "frt1"; product: "hexose transporter"; Kluyveromyces lactis frt1 gene for hexose transporter	1e-138
Hp32g425	26.3465	1.22125e-14	14.5853	gi|299119|gb|AAB26125.1| Hp40=mitochondrial malate dehydrogenase homolog {N-terminal} [Hansenula polymorpha, CBS 4732, Peptide Partial, 23 aa]	malate dehydrogenase (EC 1.1.1.37) precursor, mitochondrial - yeast (Saccharomyces cerevisiae)	8e-79
Hp8g634	26.2727	2.44249e-15	12.3821		Sorbitol utilization protein SOU1	3e-71
Hp42g356	26.0361	1.68754e-14	6.46646
Hp31g629	26.0061	2.22045e-16	13.2077		sugar transport protein STP1 - yeast (Saccharomyces cerevisiae)	2e-96
Hp28g200	25.9848	4.47642e-13	7.71017		product: "Gap1 protein"; Candida albicans Gap1 protein gene, complete cds.	1e-111
Hp24g690	25.9468	1.22125e-15	12.6927		gene: "B16.6"; product: "mitochondrial NADH:ubiquinone oxidoreductase B16.6 subunit"; Bos taurus mRNA for mitochondrial NADH:ubiquinone oxidoreductase B16.6 subunit (B16.6 gene)	1e-17
Hp6g284	25.8835	7.99361e-15	14.4789
Hp9g424	25.8004	0	11.8141		gene: "B11H24.110"; product: "conserved hypothetical protein"; Neurospora crassa DNA linkage group V BAC clone B11H24	1e-44
Hp47g1016	25.7726	0	12.3895		2-dehydro-3-deoxy-phosphoheptonate aldolase (EC 4.1.2.15) - fission yeast (Schizosaccharomyces pombe)	1e-18
Hp19g175	25.7407	0	12.6572
Hp47g202	25.6698	0	12.2897		finger protein ZNF1 - yeast (Candida albicans)	5e-18
Hp51r1469	25.5126	0	9.11942		Pc16g08090, Penicillium chrysogenum Wisconsin 54-1255	4e-117
Hp27g606	25.4127	1.28786e-14	6.51756
Hp33g87	25.3542	0	8.83971		related to myo-inositol transport protein ITR1 [imported] - Neurospora crassa	1e-176
Hp44g202	25.2846	0	12.3626
Hp14g137	24.5494	8.48432e-13	8.35369
Hp12g116	24.4017	2.07251e-10	10.8964		probable aldehyde dehydrogenase [imported] - fission yeast (Schizosaccharomyces pombe)	1e-145
Hp27g539	24.025	1.46549e-14	8.9997		gene: "LAD1"; product: "L-arabinitol 4-dehydrogenase"; Hypocrea jecorina L-arabinitol 4-dehydrogenase (LAD1) mRNA, complete cds.	5e-85
Hp28g365	23.9368	0	8.13601
Hp31g369	23.8944	0	14.4065		gene: "nuim"; product: "subunit NUIM of protein NADH:Ubiquinone Oxidoreductase (Complex I)"; Yarrowia lipolytica nuim gene for subunit NUIM of protein NADH:Ubiquinone Oxidoreductase (Complex I)	3e-83
Hp5g47	23.6522	3.95461e-13	15.2677	MXR1	regulatory protein ADR1 - yeast (Saccharomyces cerevisiae)	5e-23
Hp24g1134	23.4551	0	10.7631		HEX2 protein - yeast (Saccharomyces cerevisiae)	2e-09
Hp9g402	23.1223	2.44249e-15	6.62255		gene: "uahA"; product: "urea amidolyase"; Xanthomonas axonopodis pv. citri str. 306, section 464 of 469 of the complete genome.	0
Hp24g715	22.478	0	11.1775
Hp5g146	22.1527	4.44089e-16	10.7476		proline oxidase - yeast (Saccharomyces cerevisiae)	1e-108
Hp47g129	21.9301	1.73039e-12	16.4704	gi|40646529|gb|AAR88143.1| hexose transporter-like GCR1 [Hansenula polymorpha]	gene: "mstA"; product: "MSTA protein"; Aspergillus nidulans mstA gene for MSTA protein, exons 1-6	0
Hp8g261	21.5624	3.88578e-15	11.684		trifunctional enzyme HDE, peroxisomal - yeast (Candida tropicalis)	0
Hp5g450	21.4701	0	11.4537		gene: "2HPCL"; product: "2-hydroxyphytanoyl-CoA lyase"; Rattus norvegicus mRNA for 2-hydroxyphytanoyl-CoA lyase (2HPCL gene)	8e-99
Hp5g510a	20.9606	0	9.86373
Hp14g41	20.8613	8.30447e-14	14.1642
Hp25g638	20.5152	6.03184e-13	9.7007
Hp15g707	20.2509	0	13.2942		NADH-Ubiquinone oxidoreductase 21 KD Subunit precursor (EC 1.6.5.3) (EC 1.6.99.3) (Complex I-21KD) (CI-21KD).	8e-31
Hp29g152	20.1578	0	11.7175
Hp15g536	19.9902	6.66134e-16	11.1129		NADH-Ubiquinone Oxidoreductase 14.8 KD Subunit (EC 1.6.5.3) (EC 1.6.99.3) (Complex I-14.8KD) (CI-14.8KD).	3e-19
Hp39g790	19.8892	2.22045e-16	8.06308		hypothetical protein YLR308w - yeast (Saccharomyces cerevisiae)	5e-93
Hp24g484a	19.5706	0	13.3223		NADH2 dehydrogenase (ubiquinone) (EC 1.6.5.3) chain CI-B8 - bovine	4e-07
Hp27g356	18.9633	7.43334e-11	10.9678	gi|108936021|sp|P06834|DAS_PICAN Dihydroxyacetone synthase (DHAS) (Formaldehyde transketolase) (Glycerone synthase)	formaldehyde transketolase (EC 2.2.1.3) - yeast (Hansenula polymorpha)	0
Hp24g204a	18.896	0	12.2628		product: "possible NADH-ubiquinone oxidoreductase"; Aspergillus fumigatus BAC AfA14E5.	7e-37
Hp33g259	18.4835	0	11.1673
Hp11g59	18.3862	1.36335e-13	12.6462		gene: "Transaldolase"; product: "CG2827-PA"; Drosophila melanogaster 2R section 70 of 74 of the complete arm, complete sequence.	7e-17
Hp24g542	18.2751	3.57492e-14	13.3595
Hp39g789	17.9864	2.22045e-16	8.74739
Hp25g640	17.7503	2.8999e-13	9.17887		probable membrane protein YFL055w - yeast (Saccharomyces cerevisiae)	1e-126
Hp19g106	17.2827	8.69945e-08	13.8808	gi|113652|sp|P04841|ALOX_PICAN Alcohol oxidase (AOX) (Methanol oxidase) (MOX)	alcohol oxidase (EC 1.1.3.13) - yeast (Hansenula polymorpha)	0
Hp42g240	17.0688	5.55112e-16	10.7999		regulatory protein GAL4 - yeast (Saccharomyces cerevisiae)	9e-34
Hp12g100	17.0134	1.72511e-10	15.3972		probable membrane protein YMR315w - yeast (Saccharomyces cerevisiae)	2e-87
Hp44g108	16.935	0	11.141
Hp47g243	16.8875	6.41954e-09	7.87863		ATPase 2 (EC 3.6.1.-), P-type - yeast (Schwanniomyces occidentalis)	0
Hp24g866	16.6633	2.31615e-12	16.2673		gene: "CS1"; product: "citrate synthase"; Candida krusei citrate synthase (CS1) gene, complete cds.	0
Hp26g290	16.4054	9.74776e-14	12.4925
Hp1g65	16.3867	8.88178e-16	7.11257
Hp24g1381	16.3222	1.45994e-13	12.4117		3-Ketoacyl-CoA thiolase peroxisomal B precursor (EC 2.3.1.16) (Beta- Ketothiolase B) (Acetyl-CoA Acyltransferase B) (Peroxisomal 3-Oxoacyl- CoA Thiolase B).	1e-121
Hp7g1	16.1534	5.22027e-13	11.3031		probable membrane protein YLR177w - yeast (Saccharomyces cerevisiae)	2e-12
Hp32g510	16.0477	0	12.4639		Sorbitol utilization protein SOU1	3e-83
Hp46g22	15.7085	1.59712e-10	14.6416		probable membrane protein YLR205c - yeast (Saccharomyces cerevisiae)	3e-23
Hp9g403	15.5412	0	7.85494		urea transport protein - yeast (Saccharomyces cerevisiae)	1e-143
Hp44g265	15.4788	2.22045e-16	8.1082		gene: "CMO-like"; product: "choline monooxygenase"; Arabidopsis thaliana CMO-like mRNA for choline monooxygenase, complete cds.	5e-07
Hp27g588	15.2074	8.32667e-15	10.2189		alcohol dehydrogenase PA5427 [imported] - Pseudomonas aeruginosa (strain PAO1)	2e-13
Hp15g865	15.1515	5.15708e-08	5.10862		probable acid-CoA ligase (EC 6.2.1.-) FAT2, peroxisomal - yeast (Saccharomyces cerevisiae)	1e-125
Hp26g211	15.1425	0	7.58108
Hp1g289	15.0735	6.55032e-15	11.2285
Hp24g787	14.8588	2.22045e-16	14.3647
Hp51r4720	14.7896	2.96252e-09	6.97476		conserved hypothetical protein DEHA0E25432g , Debaryomyces hansenii CBS767	1e-31
Hp15g482	14.7686	1.83142e-12	14.0659		6-phosphofructo-2-kinase (EC 2.7.1.105) PFK26 - yeast (Saccharomyces cerevisiae)	1e-122
Hp8g109	14.7166	0	11.7043
Hp7g67	14.5515	1.11022e-16	11.1675		Mus musculus adult male tongue cDNA, RIKEN full-length enriched library, clone:2310076K21:homolog to YIPPEE PROTEIN, a Drosophila gene encoding a putative zinc binding protein, full insert sequence.	3e-16
Hp46g49	14.4566	3.87024e-13	13.5262		probable membrane protein FUN34 - yeast (Saccharomyces cerevisiae)	4e-73
Hp31g627	14.4154	5.55112e-16	7.81852		gene: "DAS1"; product: "dihydroxyacetone synthase"; Candida boidinii dihydroxyacetone synthase (DAS1) gene, complete cds.	0
Hp13g50	14.2647	1.26447e-11	4.59485
Hp27g552	14.2438	4.44089e-16	9.9292		gene: "13E11.140"; product: "probable sugar transporter"; Neurospora crassa DNA linkage group V Cosmid contig 13E11	1e-129
Hp5g450a	14.1585	1.02897e-11	6.24246
Hp33g132	14.0233	2.41295e-10	13.1256	HpPox1p	gene: "POX1"; product: "acyl-coenzyme A oxidase"; Pichia pastoris acyl-coenzyme A oxidase (POX1) gene, complete cds.	0
Hp33g222	13.7035	8.17124e-14	13.7646		probable membrane protein YLR328w - yeast (Saccharomyces cerevisiae)	1e-143
Hp29g175	13.5691	0	11.9976
Hp29g332	13.3629	5.01076e-10	16.5786		gene: "GCN4"; product: "transcriptional activator Gcn4p"; Candida albicans transcriptional activator Gcn4p (GCN4) mRNA, complete cds.	5e-18
Hp15g484	13.2093	3.08642e-14	6.70439
Hp12g94	13.197	7.88554e-10	15.0802	Hp-Hsa1	dnaK-type molecular chaperone HSA1 - yeast (Hansenula polymorpha)	0
Hp37g10	13.1217	1.11022e-15	12.5016
Hp12g405	13.1023	1.12702e-08	6.28436		hypothetical protein YOR095c - yeast (Saccharomyces cerevisiae)	3e-52
Hp24g198	13.0748	1.11647e-11	8.59257		gene: "Ca38F10.13"; product: "serine-threonine protein kinase"; C.albicans cosmid Ca38F10.	1e-63
Hp1g46	12.9569	0	10.4166		probable transporter [imported] - fission yeast (Schizosaccharomyces pombe)	1e-161
Hp44g547	12.9111	0	12.5168		gene: "BRA0788"; product: "carbonic anhydrase"; Brucella suis 1330 chromosome II section 69 of 108 of the complete genome.	1e-35
Hp42g42	12.9095	1.63188e-06	15.3492		gene: "SPBC1683.12"; product: "putative MFS allantoate permease"; Schizosaccharomyces pombe cosmids c1683.	4e-55
Hp42g314	12.867	4.44089e-16	14.8623		riboflavin synthase (EC 2.5.1.9) chain RIB5 - yeast (Saccharomyces cerevisiae)	7e-65
Hp31g17	12.8034	4.21211e-05	8.50462		transaldolase - fission yeast (Schizosaccharomyces pombe)	1e-103
Hp12g377	12.7549	1.18128e-13	13.2338		hypothetical protein SPBC530.08 - fission yeast (Schizosaccharomyces pombe)	0.0002
Hp31g619	12.6975	0	11.376		gene: "ARCA"; product: "ARCA protein"; Emericella nidulans ARCA gene	3e-11
Hp51r1472	12.617	1.18063e-11	7.18391		LysM repeat-containing muramidase, Oenococcus oeni PSU-1	8e-05
Hp11g5	12.5477	2.22045e-16	13.5236		product: "sugar transporter-like protein"; Hansenula polymorpha sugar transporter-like protein gene, complete cds.	0
Hp51r2269	12.4578	5.10703e-15	6.9842		bacterial alpha-L-rhamnosidase domain protein, Neosartorya fischeri NRRL 181	0.0002
Hp27g569	12.3688	2.43137e-10	7.18304		gene: "hyuA"; product: "hydantoinase A"; Bradyrhizobium japonicum DNA, complete genome, strain: USDA110, section 12/31.	6e-12
Hp32g531	12.2576	2.10942e-15	11.4765
Hp51r1334	12.2175	1.59872e-14	12.2887		conserved hypothetical protein, DEHA2B07458p [Debaryomyces hansenii]	1e-20
Hp32g443	12.1377	1.94556e-10	15.526		hypothetical protein YIL057c - yeast (Saccharomyces cerevisiae)	7e-20
Hp31g417	12.0642	3.33067e-16	12.8231		gene: "SPBP7E8.02"; product: "putative RNA pol II specific subunit C82/hRPC62"; S.pombe chromosome II BAC pB7E8.	5e-29
Hp37g164	12.009	0	12.6774		product: "Protein disulfide isomerase precursor"; Dictyostelium discoideum chromosome 2 map 6192309-6208210 strain AX4, *** Sequencing in progress ***, in ordered pieces.	2e-23
Hp51r747	11.9679	2.22045e-16	9.36268
Hp42g250	11.9325	2.9754e-14	16.5443		product: "pyrimidine precursor biosynthesis enzyme"; Candida tropicalis gene for pyrimidine precursor biosynthesis enzyme, complete cds.	1e-156
Hp51r1470	11.9022	3.33067e-15	10.8232		DEHA2B07458p, Debaryomyces hansenii	9e-70
Hp16g183	11.8547	1.9984e-15	6.80074
Hp51r750	11.7642	0	12.6409		alpha-L-rhamnosidase, Arthrobacter chlorophenolicus	4e-56
Hp33g99	11.7521	2.16605e-12	5.73068		hypothetical protein YDL114w - yeast (Saccharomyces cerevisiae)	4e-39
Hp44g270	11.6745	0	12.6344		probable amino acid transport protein YBR132c - yeast (Saccharomyces cerevisiae)	1e-158
Hp44g100	11.6497	0	9.40829		hypothetical protein YCL069W homolog YKR105c - yeast (Saccharomyces cerevisiae)	2e-60
Hp15g430	11.6074	3.94851e-12	7.05233
Hp51r2723	11.5946	0	7.9395		alfa-L-rhamnosidase, putative, Aspergillus fumigatus A1163	2e-52
Hp15g431	11.5259	6.90669e-09	11.6028		adenylate kinase (EC 2.7.4.3) ADK2 - yeast (Saccharomyces cerevisiae)	1e-53
Hp24g1095	11.517	1.17018e-13	9.33471
Hp28g126	11.2271	0	13.057
Hp24g1263	11.2245	2.73559e-13	10.7597		product: "AIG2-like protein"; Arabidopsis thaliana genomic DNA, chromosome 5, P1 clone:MKM21.	3e-05
Hp35g9	11.2114	2.87548e-14	7.47912		product: "glucan 1,3 beta-glucosidase-like protein"; Ophiostoma novo-ulmi clone 34 glucan 1,3 beta-glucosidase-like protein mRNA, partial cds.	3e-38
Hp48g160	11.2039	2.22045e-16	10.99		hydantoinase homolog [imported] - Agrobacterium tumefaciens (strain C58, Cereon)	4e-89
Hp8g36	11.1524	1.87095e-12	11.0991		product: "arginase"; Leishmania amazonensis arginase gene, complete cds.	9e-94
Hp32g173	11.055	8.88178e-16	12.6617		hypothetical protein YER010c - yeast (Saccharomyces cerevisiae)	2e-50
Hp1g442	11.0511	1.70974e-14	12.5094		NADH2 dehydrogenase (ubiquinone) (EC 1.6.5.3) - yeast (Candida albicans)	2e-37
Hp15g629	11.0335	8.61422e-13	13.6415		gene: "123A4.360"; product: "related to nadh-ubiquinone oxidoreductase subunit b17.2"; Neurospora crassa DNA linkage group V cosmid contig 123A4	3e-18
Hp19g193	11.0315	2.22045e-16	14.0424		NADH2 dehydrogenase (ubiquinone) (EC 1.6.5.3) 40K chain [validated] - Neurospora crassa	2e-65
Hp47g296	10.9754	3.01594e-06	11.2947	HpPMP20; HpPMP20_47-2	gene: "CbPMP20"; product: "peroxisomal membrane protein 20"; Candida boidinii CbPMP20 gene for peroxisomal membrane protein 20, complete cds.	5e-53
Hp15g1040	10.8871	0	9.35923
Hp15g333	10.8175	9.10161e-13	14.9063		serine/threonine-protein kinase - fission yeast (Schizosaccharomyces pombe)	4e-33
Hp39g778	10.5792	0	11.3088		gene: "glu 0111"; product: "glucoamylase"; Saccharomycopsis fibuligera mRNA for glucoamylase (glu 0111 gene)	1e-85
Hp8g108	10.5014	1.9984e-15	9.07809
Hp24g1309	10.4946	6.19504e-14	10.3518		probable rrm-type rna binding protein [imported] - Neurospora crassa	4e-21
Hp51r303	10.4113	1.13095e-09	4.16775
Hp13g47	10.3654	0	9.19642		Probable sucrose utilization protein SUC1	1e-54
Hp26g249	10.3536	6.75682e-13	14.8833		thioredoxin-disulfide reductase (EC 1.8.1.9) TRR1 [validated] - yeast (Saccharomyces cerevisiae)	1e-151
Hp15g804	10.3163	4.66294e-15	7.44488
Hp8g455	10.2246	5.55112e-16	6.83146
Hp24g1292	9.92727	0	12.6781		probable membrane protein YCR098c - yeast (Saccharomyces cerevisiae)	1e-147
Hp9g405	9.91715	7.0896e-11	4.27166		conserved hypothetical protein VCA0776 [imported] - Vibrio cholerae (strain N16961 serogroup O1)	8e-45
Hp47g28	9.8519	6.13509e-13	12.7393		hypothetical protein YER143w - yeast (Saccharomyces cerevisiae)	3e-71
Hp24g532	9.81182	1.17684e-14	13.7704		product: "ACR1-protein"; S.cerevisiae ACR1-protein gene, complete CDS.	1e-105
Hp32g499	9.72097	1.24503e-08	9.39943		hypothetical protein YCR045c - yeast (Saccharomyces cerevisiae)	9e-43
Hp27g170	9.62901	3.59712e-14	14.6946		hypothetical protein YPL202c - yeast (Saccharomyces cerevisiae)	4e-14
Hp12g347	9.58606	5.86198e-13	15.3574		alcohol dehydrogenase (EC 1.1.1.1) II - yeast (Candida albicans)	1e-157
Hp12g513	9.55914	8.2544e-12	4.62391		mei2 protein - fission yeast (Schizosaccharomyces pombe)	7e-43
Hp19g266	9.45295	0	10.2223
Hp15g88	9.41494	1.11022e-15	11.7538
Hp51r3546	9.40659	2.22045e-16	9.99257		conserved hypothetical protein PICST_30173, Pichia stipitis CBS 6054	0.0008
Hp51r562	9.27705	0	10.0786
Hp33g47	9.22654	5.75318e-12	11.0514		lipid transfer protein POX18 - yeast (Candida tropicalis)	6e-12
Hp47g127	9.16591	1.31445e-06	6.60019
Hp31g602	9.12496	0	11.3779		NADH2 dehydrogenase (ubiquinone) (EC 1.6.5.3) 29/21K chain precursor - Neurospora crassa	5e-23
Hp8g633	9.01235	0	12.4434		tannase (EC 3.1.1.20) precursor - Aspergillus oryzae	0
Hp8g225	8.97463	3.07532e-13	14.1529
Hp27g616	8.87799	7.71461e-12	9.11085		gene: "uapA"; product: "uric acid-xanthine permease"; A.nidulans uapA gene for uric acid-xanthine permease	1e-163
Hp7g16	8.83825	2.77556e-14	11.9468		gene: "B2J23.080"; product: "conserved hypothetical protein"; Neurospora crassa DNA linkage group I BAC clone B2J23	8e-35
Hp43g61	8.81691	2.52953e-12	14.7125	gi|126771|sp|P21360|MASY_PICAN Malate synthase, glyoxysomal	malate synthase (EC 4.1.3.2), microbody - yeast (Hansenula polymorpha)	0
Hp47g564	8.80665	7.0155e-12	7.70729		hypothetical protein YCR045c - yeast (Saccharomyces cerevisiae)	7e-74
Hp25g166	8.77436	1.15798e-09	9.95369		hypothetical protein YDR415c - yeast (Saccharomyces cerevisiae)	1e-69
Hp39g638	8.75474	0	10.4138
Hp2g33	8.74829	0	9.51134		probable membrane protein YGL186c - yeast (Saccharomyces cerevisiae)	1e-104
Hp24g1333	8.71974	0	10.5113		ferredoxin [2Fe-2S] - yeast (Saccharomyces cerevisiae)	1e-55
Hp15g1050	8.6347	0	12.8607
Hp14g26	8.60722	6.44773e-12	11.2612
Hp16g170	8.59014	0	12.3566
Hp24g409	8.58892	8.41849e-11	7.8849
Hp27g291	8.52198	3.77476e-15	9.73314
Hp47g355	8.4977	0	13.0026
Hp24g427	8.442	2.22045e-16	10.1327
Hp25g634	8.42782	0	11.9391		gene: "pim1"; product: "serine/threonine protein kinase"; Pichia pastoris pim1 gene	1e-175
Hp19g161	8.42458	0	11.7209		gene: "OJ1528D07.12"; product: "Unknown protein"; Oryza sativa (japonica cultivar-group) chromosome 3 clone OJ1528D07, complete sequence.	5e-14
Hp26g246	8.41126	1.37668e-14	6.903		gene: "At4g26965"; product: "unknown protein"; Arabidopsis thaliana unknown protein (At4g26965) mRNA, complete cds.	0.0002
Hp12g443	8.40934	3.44946e-12	15.7663	gi|16565909|gb|AAL26313.1|AF364077_2 formaldehyde dehydrogenase [Hansenula polymorpha]	gene: "FLD1"; product: "formaldehyde dehydrogenase"; Hansenula polymorpha putative peptidyl prolyl cis-trans isomerase (PPI) and formaldehyde dehydrogenase (FLD1) genes, complete cds.	0
Hp8g273	8.31971	3.55271e-15	11.3737		gene: "3H10.120"; product: "conserved hypothetical protein"; Neurospora crassa DNA linkage group V Cosmid contig 3H10	9e-91
Hp51r3628	8.30631	1.2701e-13	8.09983
Hp47g128	8.29501	2.42861e-10	4.85338
Hp42g361	8.29405	3.77476e-15	14.615		aspartate transaminase (EC 2.6.1.1) C14F11.1 [similarity] - Caenorhabditis elegans	1e-111
Hp48g108	8.28571	7.00329e-13	6.65173		major facilitator protein homolog - fission yeast (Schizosaccharomyces pombe)	6e-58
Hp14g198	8.25746	1.87972e-12	12.2144
Hp28g173	8.2113	0	12.311
Hp32g408	8.20446	2.22045e-16	10.1458
Hp12g351	8.20126	2.22045e-16	14.2537		gene: "TFS1"; S.cerevisiae TFS1 gene	5e-38
Hp15g428	8.19301	6.66134e-16	9.62097
Hp47g960	8.15502	0	11.1511		probable membrane protein YPL006w - yeast (Saccharomyces cerevisiae)	0
Hp12g330	8.13061	5.16234e-11	6.46235
Hp26g446	8.12399	9.96187e-10	5.2715
Hp14g24	8.09652	1.32228e-12	13.903		probable aldehyde reductase (EC 1.1.1.21) - yeast (Saccharomyces cerevisiae)	2e-80
Hp9g418	8.05973	0	11.8556		neutral amino acid permease - Neurospora crassa	6e-59
Hp47g892	8.05691	1.26121e-12	5.52917
Hp8g534	8.04654	4.28213e-12	10.646		PAL1 protein - yeast (Saccharomyces cerevisiae)	1e-150
Hp19g287	8.0033	8.0036e-13	15.5374		glutathione peroxidase (EC 1.11.1.9) HYR1 [similarity] - yeast (Saccharomyces cerevisiae)	2e-57
Hp51r5073	7.98859	2.22045e-16	9.07812
Hp15g778	7.88582	2.06501e-14	16.1595		branched-chain-amino-acid transaminase (EC 2.6.1.42) BAT1 precursor, mitochondrial - yeast (Saccharomyces cerevisiae)	1e-169
Hp37g1	7.88492	5.55112e-16	9.18287		probable membrane protein YPL264c - yeast (Saccharomyces cerevisiae)	1e-57
Hp27g576	7.85856	5.65326e-13	6.34178		gene: "arlP"; product: "aromatic amino acid and leucine permease"; Penicillium chrysogenum arlP gene for aromatic amino acid and leucine permease, exons 1-2	1e-109
Hp19g242	7.84426	7.10543e-15	6.2929
Hp15g937	7.80445	1.02725e-08	14.964		product: "stomatin-like protein"; Gibberella fujikuroi mRNA for stomatin-like protein, complete cds.	3e-90
Hp24g289	7.78769	1.62537e-12	11.958		CHL1 protein - yeast (Saccharomyces cerevisiae)	0
Hp6g267	7.76028	2.15942e-10	10.8241		probable alpha-mannosidase - fission yeast (Schizosaccharomyces pombe)	0
Hp44g269	7.63549	0	7.18795
Hp18g131	7.56051	0	9.66115
Hp25g444	7.55622	0	12.3528		gene: "Ca20C1.12"; product: "possible zinc-finger protein"; C.albicans cosmid Ca20C1.	4e-06
Hp24g1187	7.52239	0	13.1956	BdV-orf1	probable membrane protein YNL125c - yeast (Saccharomyces cerevisiae)	1e-79
Hp32g177	7.50423	0	13.6398		NADH2 dehydrogenase (ubiquinone) (EC 1.6.5.3) acyl carrier chain precursor - Neurospora crassa	7e-17
Hp16g239	7.47688	5.10703e-15	9.13929
Hp27g545	7.45145	2.22045e-16	10.5965		gene: "5E6.190"; product: "related to ARCA protein"; Neurospora crassa DNA linkage group V Cosmid contig 5E6	3e-08
Hp44g552	7.44645	1.0747e-13	8.52644		hypothetical protein YER183c - yeast (Saccharomyces cerevisiae)	1e-29
Hp25g232	7.42378	5.55112e-15	9.77401
Hp27g557	7.41915	5.83775e-11	6.27934		gene: "DAK"; product: "dihydroxyacetone kinase"; Hansenula polymorpha dihydroxyacetone kinase (DAK) and putative kinase Pak1p (PAK1) genes, complete cds.	1e-108
Hp8g625	7.40844	1.11506e-10	8.07541		csgA protein homolog YKL071w - yeast (Saccharomyces cerevisiae)	5e-39
Hp24g71	7.39738	1.33227e-15	8.55881		gene: "GSL2"; product: "glucan synthase"; Candida albicans GSL2 gene for glucan synthase, complete cds.	0
Hp18g37	7.32143	2.22045e-16	12.3793		probable aldehyde reductase (EC 1.1.1.-) YJR096w - yeast (Saccharomyces cerevisiae)	6e-69
Hp16g172	7.3122	0	11.4505		hypothetical protein YNL155w - yeast (Saccharomyces cerevisiae)	4e-22
Hp44g98	7.29624	4.56305e-11	5.78195		hypothetical protein YCL069W homolog YKR105c - yeast (Saccharomyces cerevisiae)	7e-63
Hp8g452	7.28286	1.46002e-10	16.8853		gene: "nde1"; product: "NADH dehydrogenase"; Candida albicans mitochondrial mRNA for NADH dehydrogenase (nde1 gene)	1e-164
Hp44g446	7.25864	2.06159e-09	9.99908		transmembrane transporter Liz1p - fission yeast (Schizosaccharomyces pombe)	7e-65
Hp47g760	7.23173	2.30926e-14	14.7069		ornithine-oxo-acid transaminase (EC 2.6.1.13) [imported] - fission yeast (Schizosaccharomyces pombe)	1e-162
Hp24g1406	7.21625	4.52971e-14	14.7394		gene: "gpr1"; product: "glyoxylate pathway regulator"; Yarrowia lipolytica gpr1 gene for glyoxylate pathway regulator	2e-30
Hp37g81	7.20794	4.02852e-09	12.8768		gene: "orf"; S.cerevisiae PMS1, TPM1, MKS1, YMK1, MSK1, ODP2, YL9A & FKH2 genes	1e-08
Hp24g1439	7.15478	1.98122e-06	4.55374
Hp5g43	7.15024	2.19824e-14	10.1397		conserved hypothetical protein SPBC3H7.06c - fission yeast (Schizosaccharomyces pombe)	4e-28
Hp8g629	7.03848	2.34851e-10	4.54382		gene: "uapA"; product: "uric acid-xanthine permease"; A.nidulans uapA gene for uric acid-xanthine permease	1e-121
Hp12g476	6.9827	1.20548e-12	4.55653
Hp39g636	6.96772	1.04496e-10	4.94765
Hp24g594	6.92862	4.38138e-12	16.7153		acetyl-CoA hydrolase (EC 3.1.2.1) [validated] - yeast (Saccharomyces cerevisiae)	0
Hp15g257	6.88643	2.22045e-16	7.43469
Hp5g547	6.87065	2.78487e-09	11.3365		Phosphoenolpyruvate carboxykinase (ATP) (EC 4.1.1.49).	0
Hp47g510	6.78409	0	8.99021		probable regulatory protein YBR239c - yeast (Saccharomyces cerevisiae)	1e-38
Hp16g23	6.7228	2.13385e-13	14.2229		gene: "B21D9.060"; product: "conserved hypothetical protein"; Neurospora crassa DNA linkage group II BAC clone B21D9	3e-43
Hp51r992	6.72211	1.33227e-15	8.1123		conserved hypothetical protein partial mRNA, Pichia stipitis CBS 6054 chromosome 2	1e-28
Hp1g27	6.70116	2.22045e-15	10.3363		probable esterase [imported] - fission yeast (Schizosaccharomyces pombe)	4e-91
Hp12g445	6.69132	1.25982e-08	4.1607
Hp13g64	6.64388	4.44089e-15	12.7203	gi|129561947|gb|ABO31062.1| Atg19-like protein [Hansenula polymorpha]	hypothetical protein T26H2.5 - Caenorhabditis elegans	5e-06
Hp12g117	6.61859	1.24384e-08	13.5183		PLB1 protein - yeast (Saccharomyces cerevisiae)	1e-169
Hp19g343	6.54065	2.23266e-13	5.05717
Hp16g184	6.46799	5.54001e-14	11.213		gene: "BUL1"; product: "Bul1p"; S.cerevisiae chromosome XIII cosmid 8156.	2e-30
Hp26g437	6.44407	0	9.88922		probable membrane protein YML076c - yeast (Saccharomyces cerevisiae)	7e-41
Hp8g623	6.40852	0	11.3884		probable acetyltransferase - fission yeast (Schizosaccharomyces pombe)	3e-43
Hp33g390	6.39345	3.33067e-16	11.4923		probable transport protein ALD homolog - yeast (Saccharomyces cerevisiae)	1e-107
Hp48g118	6.35053	2.05262e-11	14.4129		probable membrane protein YOR104w - yeast (Saccharomyces cerevisiae)	0.0002
Hp51r3622	6.33869	5.7753e-08	4.71577		conserved hypothetical protein, DEHA2C08580p [Debaryomyces hansenii]	1e-09
Hp33g141	6.32087	2.22045e-16	14.88		iron-sulfur cofactor synthesis protein nifU homolog YPL135w [similarity] - yeast (Saccharomyces cerevisiae)	4e-58
Hp25g471	6.3028	2.22045e-16	5.91623		probable protein kinase SME1 (EC 2.7.1.-) - yeast (Saccharomyces cerevisiae)	4e-99
Hp27g138	6.27004	3.64153e-14	7.83575
Hp48g37bm	6.23009	0	11.9327	gi|62899708|sp|Q5QFG1|ATG8_PICAN Autophagy-related protein 8 precursor (Autophagy-related ubiquitin-like modifier ATG8)	gene: "PAZ2"; product: "Paz2"; Pichia pastoris Paz2 (PAZ2) gene, complete cds.	6e-46
Hp15g880	6.18476	4.9527e-11	15.8055		polyubiquitin 4.4 - kidney bean	1e-153
Hp23g8	6.18318	7.10543e-15	8.7888
Hp44g113	6.17878	1.28497e-12	12.8127		hypothetical protein YDL219w - yeast (Saccharomyces cerevisiae)	4e-41
Hp8g53	6.14767	1.0339e-09	3.62861
Hp47g396	6.10165	1.90292e-13	14.9256		gene: "3H10.110"; product: "probable mitochondrial carrier protein ARALAR1"; Neurospora crassa DNA linkage group V Cosmid contig 3H10	1e-107
Hp8g531	6.08961	0	13.6084		hypothetical protein YLL027w - yeast (Saccharomyces cerevisiae)	8e-44
Hp47g702	6.07587	1.10401e-11	10.729		hypothetical protein YEL065w - yeast (Saccharomyces cerevisiae)	1e-168
Hp33g332	6.06619	8.88178e-16	14.699		ribosomal protein MRP8, mitochondrial - yeast (Saccharomyces cerevisiae)	6e-37
Hp27g19	6.05597	9.39249e-14	5.11594
Hp15g497	6.01606	4.70957e-13	12.5565
Hp32g505	5.98446	2.9991e-05	7.27952		gene: "hapC"; product: "HAPC"; Aspergillus oryzae gene for HAPC, complete cds.	1e-34
Hp44g81	5.98122	0	7.24942		probable oxoprolinase - fission yeast (Schizosaccharomyces pombe)	0
Hp32g51	5.9715	6.65468e-12	4.74015		gene: "P0480E02.6"; product: "putative phosphatidic acid phosphatase alpha"; Oryza sativa (japonica cultivar-group) genomic DNA, chromosome 1, PAC clone:P0480E02.	1e-19
Hp9g406	5.96909	0	13.9706		hypothetical protein YOL151w - yeast (Saccharomyces cerevisiae)	7e-66
Hp37g50	5.95742	1.11022e-16	12.6496		hypothetical protein YGL067w - yeast (Saccharomyces cerevisiae)	4e-57
Hp24g1190	5.95091	1.05833e-10	5.91197
Hp28g187	5.94621	1.05205e-12	15.3109
Hp31g637	5.93742	0	8.62503		arginase family protein - fission yeast (Schizosaccharomyces pombe)	2e-68
Hp32g507	5.92419	0.00161458	16.0663		hypothetical protein SPAC227.14 [imported] - fission yeast (Schizosaccharomyces pombe)	2e-41
Hp16g169	5.91963	2.73892e-13	14.5986
Hp24g1094	5.91165	6.48652e-11	13.9349		gene: "CG5241"; product: "LD05057p"; Drosophila melanogaster LD05057 full length cDNA.	2e-15
Hp29g34	5.87049	2.16493e-14	10.5941		mitochondrial carrier protein - fission yeast (Schizosaccharomyces pombe)	7e-37
Hp5g109	5.85861	3.59712e-14	13.6332		probable membrane protein YDR153c - yeast (Saccharomyces cerevisiae)	0.0006
Hp9g409	5.85191	2.22045e-16	9.85264		hypothetical protein YLL057c - yeast (Saccharomyces cerevisiae)	7e-37
Hp42g132	5.81712	5.42899e-14	8.90211		probable allantoate permease - fission yeast (Schizosaccharomyces pombe)	1e-68
Hp27g468	5.79558	1.26832e-12	9.87403
Hp15g1017	5.76237	6.77458e-13	12.417		gene: "ATE1"; LEU1-ATE1 loci: LEU1...YGL029 [Saccharomyces cerevisiae, Genomic, 14 genes, 16956 nt].	4e-76
Hp24g1416	5.74592	3.74735e-10	5.91809
Hp33g215	5.72159	1.55431e-15	13.3444		hypothetical protein YLR149c - yeast (Saccharomyces cerevisiae)	4e-34
Hp1g35	5.70221	9.99201e-16	8.69835		probable membrane protein YPR022c - yeast (Saccharomyces cerevisiae)	7e-72
Hp46g99	5.68517	0	12.4221	putative aminopeptidase P (A. fumigatus)	hypothetical protein YLL029w - yeast (Saccharomyces cerevisiae)	1e-120
Hp26g264	5.64529	3.59415e-09	4.96261
Hp42g130	5.62089	2.32747e-12	9.03072		gene: "SPBC1683.11c"; product: "isocitrate lyase (EC 4.1.3.1)"; Schizosaccharomyces pombe cosmids c1683.	1e-156
Hp16g330	5.5647	0	11.7526
Hp31g28	5.55988	0	8.12173		DNA-directed DNA polymerase epsilon suppressor PES4 - yeast (Saccharomyces cerevisiae)	1e-42
Hp4g5	5.55211	1.05798e-10	6.71436		gene: "CHT4"; product: "chitinase"; Candida albicans chitinase (CHT4) gene, complete cds.	9e-50
Hp15g584	5.55183	7.39409e-13	13.4035		gene: "SPBPB10D8.04c"; product: "putative malate permease"; S.pombe chromosome II BAC pB10D8.	5e-30
Hp18g29	5.55182	6.9995e-06	4.90781
Hp50g3	5.48626	2.22045e-15	10.5543	gi|3849987|emb|CAA11230.1| nitrite reductase [Hansenula polymorpha]
Hp32g531a	5.46736	1.55958e-07	4.51164
Hp15g582	5.46679	1.40998e-14	14.1155		sporulation protein SPS19 - yeast (Saccharomyces cerevisiae)	2e-92
Hp47g859	5.45286	0	11.7085		probable protein-tyrosine-phosphatase (EC 3.1.3.48) - yeast (Saccharomyces cerevisiae)	5e-71
Hp24g747	5.44708	0	14.2081		probable membrane protein YDR109c - yeast (Saccharomyces cerevisiae)	0
Hp5g383	5.44174	9.92539e-14	14.831
Hp27g601	5.41924	0	9.18247
Hp9g91	5.41737	3.94123e-10	9.99846		hypothetical protein YMR099c - yeast (Saccharomyces cerevisiae)	1e-34
Hp11g24	5.41324	0.000107117	9.45572		alcohol dehydrogenase (NADP) (EC 1.1.1.2) homolog YMR318c - yeast (Saccharomyces cerevisiae)	3e-90
Hp19g264	5.4044	0	11.5725		probable glucose transport protein - yeast (Saccharomyces cerevisiae)	3e-92
Hp2g149	5.37189	7.4336e-11	4.34328
Hp16g122	5.35769	1.32006e-13	4.64114
Hp44g655	5.32723	7.10543e-15	14.6485		hypothetical transmembrane protein - yeast (Candida albicans)	5e-07
Hp47g786	5.32086	1.54644e-09	8.10282		product: "peroxisomal membrane protein PMP 24"; Homo sapiens peroxisomal membrane protein PMP 24 mRNA, complete cds.	1e-05
Hp47g1014	5.28468	7.50832e-09	16.9358		alcohol dehydrogenase (EC 1.1.1.1) II - yeast (Candida albicans)	1e-158
Hp39g600	5.28408	7.14984e-14	12.5823
Hp23g37	5.26084	2.06083e-10	13.7941
Hp15g260	5.25166	8.99281e-15	6.99666		ras-related protein - fission yeast (Schizosaccharomyces pombe)	9e-43
Hp25g507	5.23508	1.11022e-16	12.9836	gi|71152261|sp|Q67C55|ATG11_PICAN Autophagy-related protein 11 (Peroxisome degradation deficient protein 18)	gene: "GSA9"; product: "Gsa9p"; Pichia pastoris Gsa9p (GSA9) gene, partial cds.	1e-168
Hp24g1443	5.22418	0	10.2507		major facilitator protein homolog - fission yeast (Schizosaccharomyces pombe)	1e-110
Hp12g388	5.22	2.88658e-15	15.0423		gene: "AfA35G10.15"; product: "hypothetical zinc finger protein"; Aspergillus fumigatus BAC AFA35G10.	5e-08
Hp24g1260	5.21955	1.03251e-14	12.2812		hypothetical protein YOL070c - yeast (Saccharomyces cerevisiae)	3e-12
Hp31g132	5.21534	4.29856e-11	6.63555		gene: "CG8067"; product: "CG8067-PA"; Drosophila melanogaster 2R section 34 of 74 of the complete arm, complete sequence.	3e-66
Hp15g307	5.20027	1.74283e-12	7.08414
Hp5g3	5.12433	0	8.69808
Hp27g591	5.12031	3.77476e-15	13.0061		amino-acid permease - fission yeast (Schizosaccharomyces pombe)	1e-134
Hp27g82	5.11498	4.44089e-16	13.0088		hypothetical protein YJR008w - yeast (Saccharomyces cerevisiae)	3e-66
Hp33g2	5.10653	2.22045e-16	10.4797		phosphate-repressible phosphate permease homolog YBR296c - yeast (Saccharomyces cerevisiae)	1e-173
Hp24g1251	5.08852	2.79687e-12	13.9385
Hp47g133	5.06054	6.84786e-13	13.6569
Hp51r3404	5.0415	9.99201e-16	8.71697		conserved hypothetical protein DEHA0E25608g, Debaryomyces hansenii CBS767	4e-24
Hp5g443	5.02769	8.0087e-12	12.0882		hypothetical protein YPL222w - yeast (Saccharomyces cerevisiae)	1e-116
Hp15g1019	5.01083	1.50227e-06	15.5641		ATP synthase regulatory factor, 15K - yeast (Saccharomyces cerevisiae)	6e-19
Hp2g95	5.00403	0	7.26885		pyridoxal reductase - fission yeast (Schizosaccharomyces pombe)	1e-56
Hp5g339	4.98409	8.08242e-13	12.4293		hypothetical protein YGR237c - yeast (Saccharomyces cerevisiae)	3e-06
Hp24g588	4.97763	8.08242e-14	9.304		hypothetical protein - Arabidopsis thaliana	1e-29
Hp29g240	4.96968	9.26226e-11	15.7773		product: "putative pumilio/Mpt5 family RNA-binding protein"; Oryza sativa chromosome 5 clone P0574H01, complete sequence.	2e-88
Hp47g392	4.95426	0	13.313		glycerol kinase (EC 2.7.1.30) - yeast (Saccharomyces cerevisiae)	1e-177
Hp27g324	4.95338	2.42042e-09	4.23741
Hp24g806	4.93838	1.18683e-13	12.5551		gene: "SPBPB10D8.04c"; product: "putative malate permease"; S.pombe chromosome II BAC pB10D8.	7e-37
Hp35g60	4.93633	0	14.5001		hypothetical protein YMR002w - yeast (Saccharomyces cerevisiae)	2e-25
Hp32g534	4.93027	1.82154e-12	13.1364		gene: "SPBPJ4664.02"; product: "hypothetical protein; sequence orphan; low similar to glycoamylases and other cell surface proteins; contains ~250-270 copies of a 13 AA repeat, NSSTPITSSSIL; predicted N-terminal signal sequence"; S.pombe chromosome II PC	1e-35
Hp29g237	4.90018	2.37692e-11	5.51945
Hp16g342	4.90004	6.17144e-09	10.2699		suppressor protein - yeast (Kluyveromyces marxianus var. lactis)	4e-08
Hp16g240	4.8769	6.66134e-16	12.6232		probable finger protein YKL038w - yeast (Saccharomyces cerevisiae)	7e-19
Hp5g288	4.87186	0	10.5404
Hp19g297	4.87132	1.17855e-11	12.9339
Hp37g118	4.86885	5.36144e-11	5.70058
Hp33g264	4.85431	5.83089e-13	10.4167		product: "TNF receptor-associated factor 4"; Homo sapiens, TNF receptor-associated factor 4, clone MGC:1476 IMAGE:3354343, mRNA, complete cds.	4e-17
Hp26g455	4.84307	0	14.0086		nitrogen fixation protein nifU homolog YKL040c - yeast (Saccharomyces cerevisiae)	4e-46
Hp5g441	4.78259	2.50533e-12	12.8363
Hp27g236	4.78148	0	9.9383	gi|109639300|gb|ABG36528.1| Pex32p [Hansenula polymorpha]	gene: "PEX22"; product: "integral peroxisomal membrane protein"; Yarrowia lipolytica integral peroxisomal membrane protein (PEX22) gene, complete cds.	5e-45
Hp39g783	4.7787	3.39728e-14	10.1793		phospholipase D homolog YJL132w - yeast (Saccharomyces cerevisiae)	7e-35
Hp32g70	4.76761	5.06697e-11	8.91818		hypothetical protein YNL208w - yeast (Saccharomyces cerevisiae)	9e-11
Hp9g391	4.74938	1.07114e-10	12.1888		hypothetical protein YLR345w - yeast (Saccharomyces cerevisiae)	1e-97
Hp27g565	4.74472	3.21178e-08	6.06921
Hp16g254	4.74198	1.09757e-12	11.8474		Na?exchanging protein - yeast (Saccharomyces cerevisiae)	1e-115
Hp24g562	4.72966	7.92908e-11	13.3785	gi|109639284|gb|ABG36520.1| Pex11p [Hansenula polymorpha]	PMP31 protein - yeast (Candida boidinii)	2e-37
Hp24g329	4.72641	8.07057e-09	4.12396
Hp47g395	4.72615	6.97637e-10	4.94424
Hp46g73	4.68504	0	11.1803
Hp15g561	4.6827	9.32587e-15	12.3146		probable serine/threonine-specific protein kinase (EC 2.7.1.-) - fission yeast (Schizosaccharomyces pombe)	2e-22
Hp33g410	4.67464	0	8.78773
Hp24g757	4.67279	9.99201e-16	11.5258		alpha,alpha-trehalase (EC 3.2.1.28) - yeast (Saccharomyces cerevisiae)	0
Hp9g416	4.66381	2.22822e-13	7.69538		gene: "prnA"; product: "PrnA protein"; Aspergillus nidulans prnD, prnX, prnA genes	1e-05
Hp47g724	4.63888	5.44897e-13	11.5059		hypothetical protein YIL042c - yeast (Saccharomyces cerevisiae)	2e-12
Hp8g267	4.62938	6.41709e-14	9.27718		hypothetical protein YKL064w - yeast (Saccharomyces cerevisiae)	1e-151
Hp44g334	4.61802	2.22045e-16	13.3696		probable glucan 1,3-beta-glucosidase (EC 3.2.1.58) YBR056w - yeast (Saccharomyces cerevisiae)	7e-92
Hp5g442	4.61492	5.61533e-11	5.71274
Hp6g34	4.60762	8.24285e-11	9.35658		hypothetical protein YJR107w - yeast (Saccharomyces cerevisiae)	5e-09
Hp5g2	4.60425	1.11022e-16	13.6682		gene: "creC"; product: "CreC"; Emericella nidulans CreC (creC) gene, complete cds.	8e-32
Hp15g919	4.5982	1.77636e-15	6.06796
Hp26g177	4.59525	2.14446e-05	3.50728
Hp15g800	4.58235	4.53519e-09	5.89909
Hp51r1823	4.57399	4.78084e-12	9.65035
Hp15g565	4.56536	0	5.76018
Hp32g442	4.56478	5.41789e-14	13.016		hypothetical protein YHR140w - yeast (Saccharomyces cerevisiae)	3e-14
Hp28g176	4.56259	4.44089e-16	8.40078
Hp15g309	4.53809	7.48997e-10	8.59577
Hp24g1181	4.53497	0	10.213		probable membrane protein YNL125c - yeast (Saccharomyces cerevisiae)	1e-89
Hp18g190	4.52932	1.55431e-15	10.5535		probable transcription activator - fission yeast (Schizosaccharomyces pombe)	5e-35
Hp51r4540	4.50679	6.0982e-05	4.00797		NADH dehydrogenase subunit 5, Candida albicans SC5314	4e-55
Hp16g178	4.50091	0.000174131	2.97985
Hp9g427	4.49157	0	12.4155		gene: "Ta0747"; product: "glucose 1-dehydrogenase related protein"; Thermoplasma acidophilum complete genome; segment 3/5	4e-53
Hp48g92	4.47544	1.06627e-07	4.39617
Hp7g63	4.46793	1.90981e-12	8.58585		gene: "PF13_0042"; product: "fork head domain protein, putative"; Plasmodium falciparum chromosome 13	8e-17
Hp46g88	4.44769	3.9968e-15	14.8596	Fructose-1,6-bisphosphatase	gene: "fbp1"; product: "putative fructose-1,6-bisphosphatase"; Pichia anomala fbp1 and sec61 genes, ORF2 and ORF4-7 DNA	1e-147
Hp15g33	4.44066	0.00824811	2.84488
Hp32g189	4.4405	2.22045e-16	9.63596		regulatory protein PPR1 - yeast (Saccharomyces cerevisiae)	1e-23
Hp6g291	4.43922	0	9.67742		cytochrome-c peroxidase (EC 1.11.1.5) precursor - yeast (Saccharomyces cerevisiae)	4e-51
Hp25g516	4.42104	5.88085e-13	7.15763		probable membrane protein YOL119c - yeast (Saccharomyces cerevisiae)	4e-35
Hp15g595	4.41321	8.88178e-16	14.0524		probable membrane protein YOR301w - yeast (Saccharomyces cerevisiae)	9e-34
Hp24g1225	4.40302	1.14503e-10	7.22912
Hp32g129	4.39014	0	14.7905		2-isopropylmalate synthase (EC 4.1.3.12) - yeast (Saccharomyces cerevisiae)	0
Hp46g74	4.38839	3.33067e-16	7.98905		product: "hypothetical protein"; Pichia anomala fbp1 and sec61 genes, ORF2 and ORF4-7 DNA	1e-119
Hp1g349	4.38554	1.03029e-13	9.28044		probable membrane protein YLR454w - yeast (Saccharomyces cerevisiae)	6e-68
Hp24g1362a	4.35382	9.88321e-13	6.93986
Hp12g471	4.31466	3.01981e-14	11.7621		hypothetical protein all2069 [imported] - Nostoc sp. (strain PCC 7120)	1e-11
Hp26g458	4.31431	6.14154e-10	15.3634		pathogenesis-related protein homolog YKR013w - yeast (Saccharomyces cerevisiae)	2e-27
Hp24g1437	4.30967	2.14714e-07	3.09757
Hp51r4443	4.28184	1.39349e-11	5.87257		ATR1, Hansenula polymorpha	2e-36
Hp39g403	4.27836	1.45119e-11	8.42033
Hp24g411	4.2724	1.90958e-14	9.43683		probable regulatory protein - fission yeast (Schizosaccharomyces pombe)	2e-14
Hp37g167	4.2648	1.2268e-13	16.1352		gene: "sod1"; product: "Cu,Zn-superoxide dismutase"; Candida albicans Cu,Zn-superoxide dismutase (sod1) gene, complete cds.	3e-60
Hp24g1303	4.26039	0	12.4504		hypothetical protein YIR007w - yeast (Saccharomyces cerevisiae)	1e-166
Hp5g341	4.25567	5.5056e-13	11.2686
Hp9bg394	4.24588	1.09024e-13	7.29261
Hp5g41	4.21861	3.2929e-11	11.6414
Hp24g789	4.21709	3.85914e-13	12.3495		hypothetical protein YDR425w - yeast (Saccharomyces cerevisiae)	2e-24
Hp47g958	4.21439	1.9551e-12	7.62469		probable transcription factor - fission yeast (Schizosaccharomyces pombe)	1e-90
Hp42g346	4.20535	0	9.4336		[acyl-carrier-protein] S-malonyltransferase (EC 2.3.1.39) DR1945 [similarity] - Deinococcus radiodurans (strain R1)	1e-13
Hp18g54	4.19973	0	9.38894		product: "WD-repeat protein-like"; Arabidopsis thaliana genomic DNA, chromosome 5, P1 clone:MAH20.	6e-47
Hp9g328	4.19644	0	13.0484		hypothetical protein YLR387c - yeast (Saccharomyces cerevisiae)	3e-49
Hp33g17	4.19442	2.49166e-09	6.26582
Hp44g590	4.18961	1.11022e-16	12.3197		hypothetical protein YBR203w - yeast (Saccharomyces cerevisiae)	1e-21
Hp5g309	4.18826	1.93317e-10	10.7632		product: "hypothetical protein"; Pichia anomala fbp1 and sec61 genes, ORF2 and ORF4-7 DNA	1e-23
Hp5g382	4.16957	4.44089e-16	11.1455		ubiquitin conjugating enzyme [imported] - fission yeast (Schizosaccharomyces pombe)	3e-53
Hp46g114	4.15825	0	12.1372		hypothetical protein YGL018c - yeast (Saccharomyces cerevisiae)	6e-29
Hp43g65	4.15544	2.20601e-13	9.61996		SIP2 protein - yeast (Saccharomyces cerevisiae)	0.0003
Hp6g143	4.15189	2.9976e-15	12.0001		hypothetical protein YDL238c - yeast (Saccharomyces cerevisiae)	1e-118
Hp51r4864	4.14812	3.33866e-12	9.89771		repressible acid phosphatase, Hansenula polymorpha	4e-51
Hp47g805	4.14604	6.62803e-14	13.0712		hypothetical coiled-coil protein [imported] - fission yeast (Schizosaccharomyces pombe)	4e-24
Hp1g10	4.13612	0.000153025	2.88049		hypothetical protein YLL057c - yeast (Saccharomyces cerevisiae)	5e-58
Hp42g31	4.11833	2.12765e-10	6.04172
Hp12g39	4.10953	9.65894e-14	9.86152		gene: "OSJNBa0095C07.4"; product: "putative nuclear protein"; Oryza sativa chromosome 10 BAC OSJNBa0095C07 genomic sequence, complete sequence.	7e-05
Hp27g20	4.10803	8.18856e-12	5.19583
Hp47g32	4.10088	0	12.3599		3-methyladenine DNA glycosylase (EC 3.2.2.-) - yeast (Saccharomyces cerevisiae)	5e-28
Hp24g76	4.0709	6.56142e-14	10.2527		transcription regulatory protein - yeast (Candida albicans)	2e-96
Hp44g616	4.06521	1.16078e-11	13.3788		hypothetical protein SPAC637.03 - fission yeast (Schizosaccharomyces pombe)	0.0002
Hp51r5132	4.05915	3.8386e-12	10.6744		RecName: Full=Probable intron-encoded endonuclease aI5; Contains: RecName: Full=Truncated non-functional cytochrome oxidase	3e-32
Hp24g449	4.05744	3.33067e-16	11.8643		Yeast gene for STE11	1e-123
Hp18g202	4.04737	3.95183e-05	16.1539		hypothetical protein YIL057c - yeast (Saccharomyces cerevisiae)	5e-11
Hp33g263	4.02483	2.16716e-13	13.7874		myo-inositol transport protein ITR2 - yeast (Saccharomyces cerevisiae)	1e-171
Hp33g85	4.02459	1.75847e-08	15.6685		related to myo-inositol transport protein ITR1 [imported] - Neurospora crassa	1e-168
Hp19g162	3.98396	3.75255e-14	11.4925		STD1 protein - yeast (Saccharomyces cerevisiae)	5e-39
Hp5g148	3.96471	1.78744e-07	11.0194		gene: "eng2"; product: "endo-1,3-beta-glucanase"; Candida albicans eng2 gene for endo-1,3-beta-glucanase	1e-163
Hp26g208	3.96458	5.19451e-12	9.50831		NUO-12.3 protein - Neurospora crassa	5e-11
Hp32g359	3.95516	1.88538e-12	10.8816
Hp24g705	3.92929	0	9.10704		hypothetical protein AGR_C_3843 [imported] - Agrobacterium tumefaciens (strain C58, Cereon)	3e-19
Hp9g150	3.92694	4.65805e-10	14.7823		hypothetical protein YOR052c - yeast (Saccharomyces cerevisiae)	8e-15
Hp2g100	3.92143	8.29337e-14	7.01724		hypothetical protein YNL027w - yeast (Saccharomyces cerevisiae)	1e-13
Hp15g1072	3.92079	7.32236e-12	13.9594		hypothetical protein YGR046w - yeast (Saccharomyces cerevisiae)	3e-52
Hp44g749	3.9172	1.74595e-07	12.9039		gene: "HSP78"; product: "heat shock protein 78"; Candida albicans heat shock protein 78 (HSP78) gene, complete cds.	0
Hp37g170	3.90797	4.40425e-13	12.9714		product: "phospholipid scramblase PLSCR"; Rattus norvegicus phospholipid scramblase PLSCR mRNA, complete cds.	9e-15
Hp8g570	3.90482	1.30673e-12	11.5061		gene: "AfA12H2.04c"; product: "probable FAD synthetase"; Aspergillus fumigatus BAC AFA12F2.	4e-46
Hp47g443	3.90154	1.11022e-15	11.2541		probable ATPase N2B BMEI0136 [imported] - Brucella melitensis (strain 16M)	6e-42
Hp47g87	3.88718	1.06359e-13	9.65432		hypothetical protein YIR015w - yeast (Saccharomyces cerevisiae)	2e-16
Hp44g264	3.88299	2.1329e-09	15.6389	gi|50582512|dbj|BAD32688.1| glycerol dehydrogenase [Hansenula polymorpha]	FUN50 protein - yeast (Saccharomyces cerevisiae)	9e-99
Hp8bg867	3.88069	6.47349e-12	13.5778
Hp25g173	3.87799	0	11.3121		gene: "sca1"; product: "putative sucrose carrier Sca1"; Pneumocystis carinii f. sp. carinii glutathione synthetase Gsh1 (gsh1) gene, partial cds; putative a-factor pheromone receptor Ste3 (ste3) gene, complete cds, alternatively spliced; and Ydr124wp-lik	2e-60
Hp47g833	3.87765	2.22045e-16	11.2054		hypothetical protein YOR163w - yeast (Saccharomyces cerevisiae)	1e-39
Hp42g141	3.87495	1.58945e-09	9.35769		amino-acid permease - fission yeast (Schizosaccharomyces pombe)	1e-133
Hp47g143	3.86299	2.22045e-16	12.3132		DOA1 protein - yeast (Saccharomyces cerevisiae)	1e-118
Hp39g494	3.86133	4.45199e-14	11.9129		hypothetical protein YIL137c - yeast (Saccharomyces cerevisiae)	7e-88
Hp28g356	3.85611	8.08254e-09	10.0517		hypothetical protein YKL055c - yeast (Saccharomyces cerevisiae)	4e-22
Hp42g317	3.84886	0	13.2091	gi|129714811|gb|ABO31287.1| Atg3p [Hansenula polymorpha]	autophagocytosis protein AUT1 - yeast (Saccharomyces cerevisiae)	3e-69
Hp44g707	3.84482	8.63418e-09	8.3897
Hp24g1412	3.84389	7.95599e-10	10.4473		LEE1 protein - yeast (Saccharomyces cerevisiae)	4e-20
Hp24g717	3.8374	1.44329e-15	13.0507		probable membrane protein YOL152w - yeast (Saccharomyces cerevisiae)	1e-147
Hp46g101	3.82518	4.10783e-15	8.45948	not conserved among fungi (also not in Pichia pastoris)
Hp15g477	3.8234	1.61159e-10	12.0785		gene: "Ca38F10.13"; product: "serine-threonine protein kinase"; C.albicans cosmid Ca38F10.	5e-85
Hp16g211	3.81999	5.81018e-07	3.16977
Hp24g544m	3.81489	2.25577e-10	15.5833		succinate dehydrogenase (ubiquinone) (EC 1.3.5.1) iron-sulfur protein precursor - yeast (Saccharomyces cerevisiae)	1e-112
Hp27g223	3.81352	7.32747e-15	7.90499
Hp9g89	3.80388	9.12467e-10	9.08949
Hp51r767	3.80263	2.34714e-11	8.5393		tyrosine permease , Saccharomyces pastorianus	2e-22
Hp24g749	3.79955	1.40337e-11	12.937		hypothetical protein YER159c - yeast (Saccharomyces cerevisiae)	9e-21
Hp24g1205	3.79709	0	10.0016		gene: "isof"; product: "2MDa_1 protein"; Caenorhabditis elegans titin locus, complete sequence.	1e-12
Hp25g465	3.78994	6.66134e-16	8.55218		gene: "KIAA0150"; Human mRNA for KIAA0150 gene, partial cds.	1e-23
Hp33g91	3.78552	1.55431e-15	10.2318		RVS167 protein homolog - fission yeast (Schizosaccharomyces pombe)	3e-08
Hp24g564	3.77939	1.9984e-15	11.5747		hypothetical protein BMEII0262 [imported] - Brucella melitensis (strain 16M)	2e-18
Hp24g134	3.77294	2.67296e-11	7.29176		hypothetical protein YHR131c - yeast (Saccharomyces cerevisiae)	8e-28
Hp47g994	3.77284	1.32362e-10	10.007		probable membrane protein YDL237w - yeast (Saccharomyces cerevisiae)	4e-26
Hp26g213	3.76506	5.65237e-12	12.3747
Hp27g579	3.76135	1.93068e-12	7.12629		hypothetical protein SPAC29B12.14c - fission yeast (Schizosaccharomyces pombe)	3e-78
Hp33g80	3.74127	1.11022e-16	11.176
Hp24g284	3.73973	5.81757e-14	13.0476	gi|129714824|gb|ABO31290.1| Atg6p [Hansenula polymorpha]	gene: "CG5429"; Drosophila melanogaster genomic scaffold 142000013386035 section 71 of 105, complete sequence.	3e-47
Hp12g465	3.7374	0	9.6403		probable tRNA-splicing endonuclease delta chain - yeast (Saccharomyces cerevisiae)	8e-06
Hp24g709	3.72684	6.93026e-10	10.4646		hypothetical protein SPAC18B11.03c - fission yeast (Schizosaccharomyces pombe)	5e-12
Hp47g632	3.72523	2.22045e-16	12.8012		hypothetical protein YMR244c-a - yeast (Saccharomyces cerevisiae)	9e-12
Hp39g754	3.71527	4.16702e-06	5.56918
Hp51r2531	3.71416	3.44638e-06	3.72484		NADH dehydrogenase subunit 5, Candida albicans SC5314	3e-67
Hp28g51	3.71019	2.93104e-08	6.44246		gene: "mirA"; product: "major facilitator"; Aspergillus nidulans major facilitator (mirA) gene, complete cds.	1e-100
Hp24g1365	3.70805	1.11117e-08	5.69705
Hp42g110	3.69316	6.66134e-16	9.07238		gene: "SPBC1683.03c"; product: "MFS transporter of unkown specificity"; Schizosaccharomyces pombe cosmids c1683.	2e-19
Hp24g617	3.69058	1.52101e-14	10.694		hypothetical protein F24M12.170 - Arabidopsis thaliana	9e-07
Hp25g53	3.68121	2.39648e-11	7.87976		product: "atf1"; Fission yeast DNA for ISP4, peptidyl-prolyl cis-trans isomerase, atf1, chromosome II cosmid 1228 sequence.	2e-13
Hp24g694	3.68095	1.55431e-15	15.1911		hypothetical protein YFL030w - yeast (Saccharomyces cerevisiae)	1e-91
Hp11g6	3.67934	5.77316e-15	7.31224		amidase (EC 3.5.1.4) - Aspergillus oryzae	3e-85
Hp24g1296	3.6781	1.23193e-11	10.4244		hypothetical protein SPBC651.05c - fission yeast (Schizosaccharomyces pombe)	1e-33
Hp19g286	3.67229	0	13.29		GTP cyclohydrolase II (EC 3.5.4.25) - Pichia guilliermondii	1e-125
Hp9g356	3.66642	2.61414e-05	3.02638
Hp24g929	3.66385	7.30957e-09	13.6367	gi|62899795|sp|Q8TFN2|ATG1_PICAN Serine/threonine-protein kinase ATG1 (Autophagy-related protein 1) (Peroxisome degradation deficient protein 7)	gene: "PDD7"; product: "serine-threonine kinase Pdd7p"; Hansenula polymorpha serine-threonine kinase Pdd7p (PDD7) gene, complete cds.	0
Hp8g169	3.61865	4.14324e-11	9.99937
Hp24g508	3.61207	6.66134e-16	8.37054
Hp47g435	3.61126	2.66809e-11	7.56451
Hp27g222	3.59128	1.33227e-15	7.969
Hp15g17	3.58845	0	12.9129	gi|109639296|gb|ABG36526.1| Pex26p [Hansenula polymorpha]
Hp42g274	3.56803	4.02423e-12	9.27055	gi|113719|sp|P12807|AMO_PICAN Peroxisomal copper amine oxidase (Methylamine oxidase)	amine oxidase (copper-containing) (EC 1.4.3.6), peroxisomal - yeast (Hansenula polymorpha)	0
Hp6g211	3.56509	6.43929e-15	8.92822		probable membrane protein YOR138c - yeast (Saccharomyces cerevisiae)	2e-10
Hp27g597	3.55683	0	11.29		probable oxoprolinase - fission yeast (Schizosaccharomyces pombe)	0
Hp47g907	3.55159	1.13631e-07	8.85668		hypothetical protein YBL049w - yeast (Saccharomyces cerevisiae)	5e-25
Hp44g214	3.54857	1.55431e-15	11.1617		probable membrane protein YOL075c - yeast (Saccharomyces cerevisiae)	0
Hp31g138	3.54265	1.75415e-14	9.77617
Hp42g362	3.54218	3.33067e-16	11.6829		suppressor protein SDS22 - yeast (Saccharomyces cerevisiae)	1e-31
Hp51r124	3.53566	7.56578e-11	5.72848		aldo/keto reductase, unknown biological role, Schizosaccharomyces pombe	6e-72
Hp15g839	3.53553	0	12.7251		hypothetical protein YMR102c - yeast (Saccharomyces cerevisiae)	4e-45
Hp31g612	3.53358	4.63185e-13	10.1495		hypothetical protein SPAC3C7.05c - fission yeast (Schizosaccharomyces pombe)	2e-30
Hp44g215	3.53302	8.49321e-14	10.5725		probable membrane protein YOL031c - yeast (Saccharomyces cerevisiae)	1e-13
Hp15g799	3.52384	7.24125e-09	11.6494		protein YDR525w-a - yeast (Saccharomyces cerevisiae)	1e-06
Hp15g776	3.51993	2.22045e-16	14.2098
Hp24g620	3.51931	1.48437e-13	12.7297		probable membrane protein YJL057c - yeast (Saccharomyces cerevisiae)	3e-52
Hp25g190	3.5111	1.79724e-07	6.71609
Hp20g29	3.509	2.22045e-16	8.5734		Inhibitory regulator protein IRA2.	3e-93
Hp42g305	3.50816	1.92291e-13	12.3792		probable membrane protein YPL206c - yeast (Saccharomyces cerevisiae)	4e-22
Hp50g5	3.50724	1.33227e-15	7.77663	gi|3849989|emb|CAA11232.1| nitrate reductase [Hansenula polymorpha]
Hp47g761	3.50382	1.11022e-16	11.6663		unnamed ORF; Sequence 1 from Patent WO9704108.	6e-54
Hp28g363	3.50287	1.29896e-14	12.0173
Hp8g553	3.50252	1.22535e-12	14.3762		Sorbitol utilization protein SOU1.	1e-77
Hp44g129	3.49741	0	10.7402		hypothetical protein YHR134w - yeast (Saccharomyces cerevisiae)	9e-28
Hp9g414	3.49645	4.44089e-16	8.40869		gene: "P0710E05.6"; Oryza sativa (japonica cultivar-group) genomic DNA, chromosome 1, PAC clone:P0710E05.	1e-19
Hp32g369	3.48816	0	12.4251		probable membrane protein YOL063c - yeast (Saccharomyces cerevisiae)	1e-07
Hp5g194	3.48323	8.34266e-12	10.2615		hypothetical protein YMR067c - yeast (Saccharomyces cerevisiae)	1e-24
Hp26g212	3.47853	6.43264e-09	10.5639
Hp32g496	3.47418	1.80651e-11	6.93321		product: "likely ortholog of mouse Arkadia"; Mus musculus, likely ortholog of mouse Arkadia, clone MGC:31561 IMAGE:4503793, mRNA, complete cds.	9e-10
Hp32g336	3.47065	3.77476e-15	12.5136		gene: "YDR470C"; product: "Ydr470cp"; Saccharomyces cerevisiae chromosome IV cosmids 9410, 8035, 8166, and 9787.	2e-40
Hp39g103	3.46959	5.07537e-10	7.47594		hypothetical protein YMR065w - yeast (Saccharomyces cerevisiae)	1e-07
Hp12g112	3.4682	2.14051e-13	14.5663		hypothetical protein YDR214w - yeast (Saccharomyces cerevisiae)	4e-68
Hp51r1610	3.46542	1.11022e-16	10.1341		conserved hypothetical protein PGUG_04116, Pichia guilliermondii ATCC 6260	3e-11
Hp24g522	3.46539	2.8022e-13	12.2417	gi|2498764|sp|P78723|PEX14_PICAN Peroxisomal membrane protein PER10 (Peroxin-14)	Peroxisomal membrane protein PER10 (Peroxin-14).	1e-158
Hp24g1353	3.45645	3.44169e-15	9.27283		hypothetical protein YBL107c - yeast (Saccharomyces cerevisiae)	2e-07
Hp42g63	3.45455	8.93963e-12	12.7269		dehydrogenase Atu2734 [imported] - Agrobacterium tumefaciens (strain C58, Dupont)	9e-63
Hp44g221	3.44338	1.70974e-14	11.0043		probable vacuolar protein sorting-associated protein - fission yeast (Schizosaccharomyces pombe)	4e-62
Hp19g110	3.44324	6.44707e-13	12.4868		hypothetical protein YOR155c - yeast (Saccharomyces cerevisiae)	1e-103
Hp35g34	3.43984	1.27476e-08	14.4231		hypothetical protein YER124c - yeast (Saccharomyces cerevisiae)	2e-10
Hp26g375	3.43222	8.81784e-12	12.4379		glucose transport protein, high affinity - yeast (Saccharomyces cerevisiae)	1e-159
Hp48g120	3.4199	0	12.4157		hypothetical protein SPBC19C7.02 - fission yeast (Schizosaccharomyces pombe)	6e-97
Hp32g370	3.40881	5.55112e-16	11.1646		gene: "SPBC3B9.02C"; product: "Hypothetical nuclear protein"; Schizosaccharomyces pombe gene for Hypothetical nuclear protein, partial cds, clone:TB32.	0.0002
Hp24g891	3.40876	2.10942e-15	15.071		gene: "CAP1"; product: "Cap1"; Candida albicans transcription factor Cap1 (CAP1) gene, complete cds.	2e-16
Hp42g206	3.40374	2.66676e-13	10.2307		unnamed ORF; Sequence 167 from Patent WO0222660.	1e-39
Hp48g29	3.40001	2.44582e-13	12.6982		product: "Similar to bleomycin hydrolase"; Mus musculus, Similar to bleomycin hydrolase, clone MGC:39026 IMAGE:5364667, mRNA, complete cds.	1e-93
Hp44g157	3.39865	0	9.05257
Hp16g247	3.37089	1.11022e-14	9.52048		gene: "Ubc7"; Drosophila melanogaster genomic scaffold 142000013386053 section 19 of 30, complete sequence.	1e-53
Hp27g610	3.37014	0	11.9028		conserved hypothetical protein PA5535 [imported] - Pseudomonas aeruginosa (strain PAO1)	9e-78
Hp27g22	3.36807	5.9952e-15	9.97668
Hp39g454	3.36608	2.79776e-14	6.87364		probable membrane protein YML066c - yeast (Saccharomyces cerevisiae)	5e-11
Hp29g150	3.36473	6.21725e-14	11.8495		gene: "B14D6.550"; product: "related to pyruvate dehydrogenase kinase isoform 2, mitochondrial"; Neurospora crassa DNA linkage group II BAC contig B14D6	1e-119
Hp51r3874	3.36446	1.11022e-16	10.9293		hypothetical protein FG00108.1, Gibberella zeae PH-1	2e-45
Hp7g37	3.35756	0.000351634	7.52834		hypothetical protein YOR049c - yeast (Saccharomyces cerevisiae)	6e-11
Hp6g73	3.35613	4.21885e-15	11.9382		amino-acid N-acetyltransferase (EC 2.3.1.1) [imported] - Neurospora crassa	7e-64
Hp24g1410	3.33259	0	14.8689	gi|13810759|gb|AAK40024.1|AF264786_1 Mnn9p [Hansenula polymorpha]	gene: "MNN9"; product: "Mnn9p"; Hansenula polymorpha Mnn9p (MNN9) gene, complete cds.	0
Hp27g187	3.325	1.44329e-14	10.4195		gene: "TPK2"; product: "cAMP-dependent protein kinase catalytic subunit"; Candida albicans cAMP-dependent protein kinase catalytic subunit (TPK2) gene, complete cds.	1e-175
Hp44g580	3.31944	0	12.4395		probable membrane protein YOR059c - yeast (Saccharomyces cerevisiae)	1e-45
Hp37g88	3.31679	0	9.11566
Hp15g753	3.30333	0	10.526		gene: "KIAA1464"; product: "KIAA1464 protein"; Homo sapiens mRNA for KIAA1464 protein, partial cds.	6e-22
Hp29g327	3.29797	1.10956e-12	10.1686		gene: "B23L21.190"; product: "probable cytochrome b5"; Neurospora crassa DNA linkage group VI BAC clone B23L21	3e-16
Hp46g47	3.29537	8.32978e-11	13.8297		probable membrane protein YLR089c - yeast (Saccharomyces cerevisiae)	1e-171
Hp48g162	3.29511	1.89404e-12	7.01768		hypothetical protein SPAC29B12.14c - fission yeast (Schizosaccharomyces pombe)	2e-58
Hp23g1	3.28791	6.66134e-16	12.5317
Hp47g701	3.28582	3.6269e-08	4.151
Hp11g4	3.28445	5.93581e-11	7.9614
Hp20g85	3.28195	1.23876e-10	9.95666	gi|39722384|emb|CAE84418.1| MATalpha1 transcription factor [Hansenula polymorpha]	gene: "MTLalpha1"; product: "unknown"; Candida albicans strain SC5314 MTLalpha2, OBPalpha, PIKalpha, MTLalpha1, and PAPalpha genes, complete cds.	1e-12
Hp48g1	3.27585	2.50244e-13	9.09874		serine/threonine-protein kinase - fission yeast (Schizosaccharomyces pombe)	6e-33
Hp24g778	3.27246	1.38556e-13	12.1448		cytochrome c mitochondrial import factor CYC2 - yeast (Saccharomyces cerevisiae)	4e-25
Hp47g189	3.27064	1.11022e-16	11.2568
Hp9g200	3.26698	0	10.9744		UFD1 protein - yeast (Saccharomyces cerevisiae)	1e-96
Hp28g69	3.2579	2.66454e-15	13.0783	gi|2501341|sp|Q01495|PEX5_PICAN Peroxisomal targeting signal receptor (Peroxisomal protein PAH2) (Peroxin-5) (PTS1 receptor)	Pah2 protein - yeast (Hansenula polymorpha)	0
Hp23g35	3.25662	1.56006e-11	12.8174		probable mannose-1-phosphate gaunyl transferase - fission yeast (Schizosaccharomyces pombe)	1e-77
Hp24g565	3.25575	3.33067e-16	12.1294		hypothetical protein AGR_C_387 [imported] - Agrobacterium tumefaciens (strain C58, Cereon)	1e-17
Hp24g318	3.24982	5.64174e-09	8.05493		GTP-binding regulatory protein G alpha chain CAG1 - yeast (Candida albicans)	1e-143
Hp15g943	3.24328	3.98126e-13	10.2854
Hp24g1202	3.22909	0	13.3824		ERV1 Protein precursor (14 KD Regulatory protein).	4e-45
Hp24g632	3.21675	0	11.373		gene: "B21D9.020"; product: "conserved hypothetical protein"; Neurospora crassa DNA linkage group II BAC clone B21D9	7e-68
Hp11g27	3.21343	6.66134e-16	6.98495	HpFAO11-2	gene: "faoA"; product: "fructosyl amino acid oxidase"; Aspergillus nidulans fructosyl amino acid oxidase (faoA) gene, complete cds.	1e-32
Hp6g275	3.21054	1.46771e-13	10.335		gene: "SPBC1683.03c"; product: "MFS transporter of unkown specificity"; Schizosaccharomyces pombe cosmids c1683.	2e-36
Hp5g344	3.20987	4.66294e-15	12.3502		1-pyrroline-5-carboxylate dehydrogenase (EC 1.5.1.12) precursor - yeast (Saccharomyces cerevisiae)	0
Hp15g634	3.19618	1.47549e-13	12.266		proteoliaisin - sea urchin (Strongylocentrotus purpuratus) (fragment)	2e-07
Hp15g68	3.19405	4.44067e-12	11.8897		REV1 protein - yeast (Saccharomyces cerevisiae)	1e-118
Hp19g147	3.19378	1.33227e-15	14.0449		Neutral trehalase (EC 3.2.1.28) (Alpha, alpha-trehalase) (Alpha, alpha-trehalose glucohydrolase).	0
Hp47g973	3.18354	1.06581e-14	10.7612		probable membrane protein YBR272c - yeast (Saccharomyces cerevisiae)	1e-08
Hp1g270	3.18326	1.05419e-08	4.93032
Hp6g276	3.18265	1.21172e-11	9.68503		gene: "SPBC1683.03c"; product: "MFS transporter of unkown specificity"; Schizosaccharomyces pombe cosmids c1683.	5e-36
Hp24g197	3.18163	1.05444e-06	4.13963		gene: "Ca38F10.13"; product: "serine-threonine protein kinase"; C.albicans cosmid Ca38F10.	3e-63
Hp5g319	3.18096	1.43275e-09	16.027		glycerol-3-phosphate dehydrogenase - fission yeast (Schizosaccharomyces pombe)	0
Hp51r4996	3.18065	8.61422e-09	5.52208		repressible acid phosphatase , Hansenula polymorpha	2e-35
Hp8g440	3.17997	8.06022e-14	11.7048		hypothetical protein YGL080w - yeast (Saccharomyces cerevisiae)	1e-31
Hp27g620	3.16705	8.02247e-13	11.2504		probable membrane protein YMR019w - yeast (Saccharomyces cerevisiae)	1e-05
Hp24g467	3.16482	1.68821e-12	9.68308		High affinity glucose transporter.	3e-66
Hp31g634	3.16323	8.99281e-15	11.9812	HpDAAO31-2	D-Amino oxidase (EC 1.4.3.3) (DAMOX) (DAO) (DAAO).	4e-69
Hp42g348	3.16216	3.0268e-12	10.3125		hypothetical protein YPL133c - yeast (Saccharomyces cerevisiae)	1e-111
Hp47g738	3.15976	0	11.1381		gene: "CNB1"; product: "calcineurin B regulatory subunit"; Filobasidiella neoformans calcineurin B regulatory subunit (CNB1) mRNA, complete cds.	4e-41
Hp37g98	3.15948	4.9738e-14	10.4052		probable membrane protein YDR018c - yeast (Saccharomyces cerevisiae)	5e-47
Hp20g35	3.14943	0	12.351		GTPase-activating protein IRA1 - yeast (Saccharomyces cerevisiae)	6e-24
Hp12g496	3.13961	7.36078e-14	12.0277		gene: "mnt4"; product: "putative mannosyltransferase MNT4"; Candida albicans mnt4 gene for putative mannosyltransferase MNT4	1e-107
Hp46g95	3.13748	1.25074e-10	13.4647	not conserved among fungi (also Pichia pastoris)
Hp27g21	3.13433	6.00695e-10	6.15026
Hp37g124	3.13339	1.22125e-14	10.2197		probable membrane protein YOR389w - yeast (Saccharomyces cerevisiae)	3e-80
Hp44g10	3.1314	4.12559e-13	9.36891
Hp44g338	3.13135	4.05696e-09	6.90646		solute symporter family transporter - fission yeast (Schizosaccharomyces pombe)	1e-180
Hp26g432	3.12927	6.10623e-15	12.7531		unnamed ORF; Homo sapiens cDNA FLJ10576 fis, clone NT2RP2003329, weakly similar to PUTATIVE ADENYLATE CYCLASE REGULATORY PROTEIN.	4e-23
Hp44g532	3.12656	5.04929e-12	13.2355		CYC1/CYP3 transcription activator - yeast (Saccharomyces cerevisiae)	1e-10
Hp5g286	3.12401	5.24025e-14	11.5167		hypothetical protein YLR407w - yeast (Saccharomyces cerevisiae)	6e-08
Hp8g186	3.12026	2.2705e-09	7.37493
Hp9g153	3.11861	2.30371e-12	10.2485
Hp37g134	3.11618	0	9.97118		unnamed ORF; Homo sapiens cDNA FLJ34719 fis, clone MESAN2005689, weakly similar to SPLICING FACTOR, ARGININE/SERINE-RICH 2.	2e-33
Hp44g206	3.10893	3.43059e-13	15.1176		YTA10 protein - yeast (Saccharomyces cerevisiae)	0
Hp19g393	3.10817	2.45948e-12	12.543		NPL4 protein - yeast (Saccharomyces cerevisiae)	1e-166
Hp15g15	3.10653	8.61089e-13	13.5481		hypothetical protein YHL039w - yeast (Saccharomyces cerevisiae)	1e-69
Hp39g368	3.10392	7.37188e-13	12.9847		product: "caseine kinase II catalytic subunit"; Y.lipolytica gene encoding caseine kinase II catalytic subunit	1e-128
Hp47g891	3.10348	2.3722e-05	14.9009		stress-inducible protein sti35 - fungus (Fusarium oxysporum)	1e-121
Hp12g109	3.10204	7.65745e-08	7.24659
Hp13g30	3.10165	1.09553e-11	11.3983	gi|3128447|gb|AAC16238.1| ubiquitin-conjugating enzyme homolog peroxin 4 [Hansenula polymorpha]	gene: "PEX4"; product: "ubiquitin-conjugating enzyme homolog peroxin 4"; Hansenula polymorpha ubiquitin-conjugating enzyme homolog peroxin 4 (PEX4) gene, complete cds.	1e-104
Hp26g221	3.10139	7.61613e-14	11.4887		gene: "P0470A12.14"; Oryza sativa (japonica cultivar-group) genomic DNA, chromosome 1, PAC clone:P0470A12.	2e-34
Hp24g1212	3.09832	2.41925e-07	5.90366		probable membrane protein YLR338w - yeast (Saccharomyces cerevisiae)	5e-12
Hp51r3356	3.09679	3.29583e-06	3.71174
Hp5g193	3.08455	5.21805e-15	11.567		hypothetical protein YMR067c - yeast (Saccharomyces cerevisiae)	3e-25
Hp32g246	3.08281	7.77156e-15	13.2811		gene: "DAG1"; Saccharomyces cerevisiae DAG1 gene, partial cds and ubiqitin-like protein (DSK2+) gene, complete cds.	7e-05
Hp5g377	3.07578	2.62568e-12	13.8798		product: "glycogen synthase"; Neurospora crassa glycogen synthase mRNA, complete cds.	0
Hp42g77	3.07247	0	12.3206		hypothetical protein YNL097c - yeast (Saccharomyces cerevisiae)	4e-52
Hp19g127	3.06925	0	12.5596		hypothetical protein YPR154w - yeast (Saccharomyces cerevisiae)	5e-20
Hp39g235	3.05935	1.19893e-09	15.8942		hypothetical protein YGL202w - yeast (Saccharomyces cerevisiae)	1e-143
Hp51r5173	3.05675	2.00573e-12	10.2115		cytochrome b, Issatchenkia orientalis	6e-24
Hp15g881	3.04384	2.22045e-16	12.494		hypothetical protein YHL030w - yeast (Saccharomyces cerevisiae)	0
Hp25g602	3.04165	1.11022e-16	12.4218
Hp35g75	3.04101	3.53051e-14	11.2624		Trp-Asp repeat protein - fission yeast (Schizosaccharomyces pombe)	2e-36
Hp24bg1347	3.03992	1.11444e-12	9.51229
Hp24g132	3.03935	7.54952e-15	9.62238		probable membrane protein YPR003c - yeast (Saccharomyces cerevisiae)	1e-150
Hp1g108	3.03374	0	11.4583
Hp35g84	3.03323	1.41811e-09	4.87131
Hp46g2	3.02936	2.22045e-16	12.3788		probable membrane protein YOR245c - yeast (Saccharomyces cerevisiae)	3e-73
Hp44g158	3.02779	4.27915e-08	13.0719		PMP47B protein - yeast (Candida boidinii)	1e-86
Hp51r3226	3.02618	8.90399e-14	8.93687		conserved hypothetical protein FG01573.1, Gibberella zeae PH-1	5e-94
Hp47g800	3.02504	1.16586e-11	13.0457		product: "Similar to HRD1 protein"; Danio rerio, Similar to HRD1 protein, clone MGC:55735 IMAGE:3816338, mRNA, complete cds.	5e-40
Hp19g400	3.02501	1.96287e-12	11.0418		probable membrane protein YPL087w - yeast (Saccharomyces cerevisiae)	4e-42
Hp16g176	3.02246	6.02825e-05	5.31613
Hp47g1068	3.01916	0	10.0478		probable methyltransferase - fission yeast (Schizosaccharomyces pombe)	1e-14
Hp39g329	3.01532	0	11.0758		transforming protein (s-myc) - rat	6e-06
Hp27g562a	3.00876	8.56179e-08	5.08521
Hp24g1329	3.00783	5.73097e-13	12.1776		hypothetical protein YMR196w - yeast (Saccharomyces cerevisiae)	0
Hp24g212	3.00234	3.90414e-07	9.11798		Yeast PHO4 gene mutated by in vitro mutagenesis	9e-06
Hp32g232	2.99856	1.25682e-10	12.3868	gi|85376455|gb|ABC70470.1| peroxin 13 [Hansenula polymorpha]	probable membrane protein YLR191w - yeast (Saccharomyces cerevisiae)	9e-60
Hp15g737	2.99695	8.88178e-16	11.9383		hypothetical protein YLR224w - yeast (Saccharomyces cerevisiae)	9e-07
Hp47g488	2.99653	2.22045e-16	14.362		probable membrane protein YPR061c - yeast (Saccharomyces cerevisiae)	6e-10
Hp32g440	2.99034	1.08467e-11	10.3084		ECM14 protein - yeast (Saccharomyces cerevisiae)	1e-115
Hp27g79	2.98279	1.64713e-12	8.71933
Hp47g923	2.98234	1.23355e-11	6.70908
Hp33g291	2.98103	0.00201043	2.61106
Hp2g49	2.98092	1.14031e-12	15.1028	gi|85067857|gb|ABC69312.1| mitochondrial Lon protease [Hansenula polymorpha]	endopeptidase La-like enzyme (EC 3.4.21.-) PIM1 precursor, mitochondrial - yeast (Saccharomyces cerevisiae)	0
Hp33g192	2.97944	0	14.4432		transcription initiation factor IID [similarity] - fission yeast (Schizosaccharomyces pombe)	7e-97
Hp15g1035	2.97494	0	13.0237		probable Ca-calmodulin-dependent serine-threonine-protein kinase - fission yeast (Schizosaccharomyces pombe)	1e-106
Hp32g456	2.97395	2.10942e-15	7.82604		hypothetical protein SPCC1494.08c - fission yeast (Schizosaccharomyces pombe)	3e-05
Hp47g1104	2.97278	5.32907e-15	11.1112
Hp23g44	2.96588	1.49794e-10	10.7346		hypothetical protein YBR057c - yeast (Saccharomyces cerevisiae)	1e-25
Hp51r354	2.96443	8.48193e-11	7.21377		conserved hypothetical protein ATEG_09061, Aspergillus terreus NIH2624	3e-50
Hp32g446	2.96032	1.67089e-13	13.5552		gene: "SPBP16F5.08c"; product: "protein with similarity to flavin-containing monooxygenases and to mammalian dimethylalanine monooxygenases"; S.pombe chromosome II p1 p16F5.	4e-60
Hp16g152	2.95629	6.66134e-16	12.6726		gene: "gyp7"; product: "GTPase activating protein"; Yarrowia lipolytica gyp7 gene	1e-159
Hp24g505	2.954	1.11022e-16	12.1468		Yeast RGP1 (reduced growth phenotype) gene	2e-09
Hp15g826	2.9537	7.38698e-12	12.1189		probable membrane protein YML013w - yeast (Saccharomyces cerevisiae)	3e-29
Hp15g984	2.95346	1.11022e-16	13.1254		phosphatidylserine decarboxylase (EC 4.1.1.65) 2 precursor - yeast (Saccharomyces cerevisiae)	1e-134
Hp8g189	2.95244	0.00235931	14.1846		6-phosphofructo-2-kinase (EC 2.7.1.105) PFK27 - yeast (Saccharomyces cerevisiae)	1e-23
Hp8g402	2.95234	1.31894e-13	8.16466		GABA transport protein - yeast (Saccharomyces cerevisiae)	1e-154
Hp15g420	2.95177	1.82299e-13	11.5865		hypothetical protein YER139c - yeast (Saccharomyces cerevisiae)	1e-16
Hp39g550	2.94977	1.13085e-11	9.04614		product: "putative membrane protein"; Pichia anomala fbp1 and sec61 genes, ORF2 and ORF4-7 DNA	1e-106
Hp26g448a	2.94962	2.22045e-16	9.41121		transcription factor IIA small chain - yeast (Saccharomyces cerevisiae)	9e-28
Hp19g178	2.94831	2.19457e-11	7.76245		probable allantoate permease - fission yeast (Schizosaccharomyces pombe)	7e-62
Hp2g159	2.94794	1.39941e-11	11.3471		gene: "SPBC1683.03c"; product: "MFS transporter of unkown specificity"; Schizosaccharomyces pombe cosmids c1683.	6e-35
Hp47g626	2.94767	4.21885e-15	11.4677	gi|109639292|gb|ABG36524.1| Pex24p [Hansenula polymorpha]	hypothetical protein YHR150w - yeast (Saccharomyces cerevisiae)	3e-42
Hp9g309	2.94676	2.22045e-15	11.4038		product: "AMMECR1"; Mus Musculus mRNA for AMMECR1 protein	1e-37
Hp8g589	2.94635	3.10862e-15	13.4118		mitochondrial processing peptidase (EC 3.4.24.64) beta chain precursor - yeast (Saccharomyces cerevisiae)	1e-159
Hp8g293	2.94436	3.23519e-13	14.2945		probable membrane protein YML030w - yeast (Saccharomyces cerevisiae)	4e-21
Hp15g1022	2.93991	8.28226e-14	13.3219		probable purine nucleotide-binding protein YBR179c - yeast (Saccharomyces cerevisiae)	1e-126
Hp37g180	2.9397	2.83344e-11	12.8199		gene: "B13H18.060"; product: "conserved hypothetical protein"; Neurospora crassa DNA linkage group V BAC contig B13H18	1e-113
Hp46g103	2.91808	6.95e-14	11.746	gi|5817536|gb|AAD52811.1|AF129873_1 peroxin-1 [Hansenula polymorpha]	gene: "PEX1"; product: "peroxin-1"; Hansenula polymorpha peroxin-1 (PEX1) gene, complete cds.	0
Hp9g63	2.91361	5.63394e-12	10.2128		copper homeostasis protein CUP9 - yeast (Saccharomyces cerevisiae)	1e-13
Hp26g285	2.91302	1.57652e-14	15.8031		prohibitin PHB2 - yeast (Saccharomyces cerevisiae)	1e-107
Hp31g52	2.9127	1.97368e-10	16.6185		aconitate hydratase (EC 4.2.1.3) precursor - yeast (Saccharomyces cerevisiae)	0
Hp44g478	2.91087	2.4647e-14	13.058	gi|7387606|sp|O60017|DAK_PICAN Dihydroxyacetone kinase (Glycerone kinase) (DHA kinase)	gene: "DAK"; product: "dihydroxyacetone kinase"; Hansenula polymorpha dihydroxyacetone kinase (DAK) and putative kinase Pak1p (PAK1) genes, complete cds.	0
Hp14g172	2.90914	7.47513e-13	8.18544
Hp31g53	2.90809	1.41709e-12	13.5098		gene: "ACO1"; S.cerevisiae aconitase (ACO1) gene, complete cds.	5e-71
Hp39g791	2.90682	8.92408e-09	12.4183		conserved hypothetical protein YJL055w - yeast (Saccharomyces cerevisiae)	3e-71
Hp27g177	2.90628	4.39161e-06	7.75045		probable membrane protein YGL069c - yeast (Saccharomyces cerevisiae)	8e-05
Hp48g4	2.90541	6.78929e-10	4.82378
Hp33g299	2.9014	2.42315e-10	11.1444		Peptide transporter PTR2.	1e-106
Hp33g345	2.89912	1.22125e-15	11.888		product: "pirin"; Lycopersicon esculentum pirin mRNA, complete cds.	2e-65
Hp27g192	2.8967	4.44089e-16	15.0151		gene: "PHB"; product: "prohibitin"; Saccharomyces cerevisiae prohibitin (PHB) gene, complete cds.	5e-97
Hp19g186	2.89063	0	12.3962		gene: "dsk1"; product: "protein kinase dsk1"; S.pombe chromosome II cosmid c530.	1e-112
Hp37g112	2.88479	1.62537e-05	4.99		ferric reductase (EC 1.6.99.-) FRE2 precursor - yeast (Saccharomyces cerevisiae)	6e-74
Hp44g468	2.87887	8.88178e-16	10.6608		product: "galactinol synthase-like protein"; Thellungiella halophila galactinol synthase-like protein mRNA, complete cds.	2e-14
Hp47g465	2.87854	2.47269e-12	10.7526		regulatory protein ARGR2 - yeast (Saccharomyces cerevisiae)	1e-17
Hp7g59	2.87148	9.99201e-16	12.0913		SCF complex protein cul-1 - fission yeast (Schizosaccharomyces pombe) (fragment)	5e-26
Hp24g990	2.8685	0	11.1497		hypothetical protein YNL224c - yeast (Saccharomyces cerevisiae)	2e-42
Hp32g299	2.86198	2.16627e-12	9.8268		gene: "P0520B06.24"; Oryza sativa (japonica cultivar-group) genomic DNA, chromosome 1, PAC clone:P0520B06.	3e-16
Hp44g429	2.86109	1.79667e-12	8.82446
Hp14g197	2.8594	1.47393e-12	9.7571
Hp24g1097	2.85879	4.68791e-10	10.0999		ras suppressor SHR5 - yeast (Saccharomyces cerevisiae)	1e-09
Hp51r5160	2.85155	5.00711e-13	9.76577		reverse transcriptase homolog , Pylaiella littoralis	1e-16
Hp46g42	2.84958	3.31128e-08	5.69211
Hp26g105	2.84912	1.86152e-11	11.4443		phosphoprotein phosphatase (EC 3.1.3.16) PPZ1 - yeast (Saccharomyces cerevisiae)	1e-158
Hp51r2264	2.84632	2.63944e-12	6.02388		aldo/keto reductase, unknown biological rol, Schizosaccharomyces pombe	3e-87
Hp29g1	2.8403	3.30846e-13	11.5264		MSP1 protein - yeast (Saccharomyces cerevisiae)	1e-103
Hp31g560	2.83526	3.75685e-10	13.4016		product: "2,4-dienoyl-CoA reductase precursor"; Candida tropicalis 2,4-dienoyl-CoA reductase precursor, gene, complete cds.	3e-91
Hp32g445	2.83414	2.27161e-07	8.99226		gene: "SPAC2E1P3.02c"; product: "ammonium transporter"; 3' end of S.pombe chromosome I cosmid c2E1.	1e-110
Hp12g260	2.83259	9.74776e-14	8.68593
Hp29g54	2.82319	6.37923e-08	5.95547
Hp47g452	2.82174	7.99361e-15	11.115		hypothetical protein YJR111c - yeast (Saccharomyces cerevisiae)	3e-61
Hp8g187	2.82094	1.8574e-05	6.96583		meiotic recombination protein - fission yeast (Schizosaccharomyces pombe)	4e-22
Hp28g65	2.82053	3.66374e-15	9.98539		farnesyltranstransferase (EC 2.5.1.29) [validated] - Neurospora crassa	2e-77
Hp43g64	2.8169	6.25228e-07	6.97199		product: "Ydr124wp-like protein"; Pneumocystis carinii f. sp. carinii glutathione synthetase Gsh1 (gsh1) gene, partial cds; putative a-factor pheromone receptor Ste3 (ste3) gene, complete cds, alternatively spliced; and Ydr124wp-like protein, helix-loop-	6e-23
Hp5g440	2.8167	4.44089e-16	12.9425		gene: "qr"; product: "1,4-benzoquinone reductase"; Phanerochaete chrysosporium 1,4-benzoquinone reductase (qr) mRNA, complete cds.	1e-57
Hp5g388	2.8158	1.93723e-12	7.33335
Hp47g69	2.8134	8.41858e-10	15.8088		cytochrome-c peroxidase (EC 1.11.1.5) precursor - yeast (Saccharomyces cerevisiae)	2e-71
Hp33g41	2.80861	0	13.2695		SAC2 protein - yeast (Saccharomyces cerevisiae)	2e-76
Hp33g356	2.80813	6.43263e-13	10.1504	gi|129561953|gb|ABO31065.1| Atg24p [Hansenula polymorpha]	hypothetical protein YJL036w - yeast (Saccharomyces cerevisiae)	5e-55
Hp15g992	2.80762	0.000141977	13.4101
Hp14g196	2.80623	1.02864e-11	6.95058
Hp28g258	2.80465	2.04059e-13	11.8489		gene: "B8J24.160"; product: "conserved hypothetical protein"; Neurospora crassa DNA linkage group II BAC clone B8J24	2e-68
Hp47g1055	2.80395	1.9873e-14	13.7239		gene: "gstA"; product: "theta class glutathione S-transferase"; Emericella nidulans theta class glutathione S-transferase (gstA) gene, complete cds.	2e-55
Hp27g384	2.80384	7.82707e-14	11.1597		hypothetical protein YDR092w - yeast (Saccharomyces cerevisiae)	5e-61
Hp11g35	2.79921	3.91576e-12	12.4117		alcohol dehydrogenase (NADP) (EC 1.1.1.2) homolog YMR318c - yeast (Saccharomyces cerevisiae)	6e-75
Hp25g309	2.79117	1.33227e-15	12.9691		gene: "CAT8"; product: "Cat8"; Candida albicans Ntg1 (NTG1) gene, partial cds; Cat8 (CAT8) gene, complete cds; and unknown gene.	1e-135
Hp39g196	2.78892	1.5099e-14	7.96034
Hp11g15	2.78812	2.56353e-10	6.45168
Hp18g118	2.7875	5.34017e-14	14.6767		hypothetical protein SMa1052 [imported] - Sinorhizobium meliloti (strain 1021) magaplasmid pSymA	1e-26
Hp12g482	2.78652	5.10478e-11	11.6385		hypothetical protein YDR125c - yeast (Saccharomyces cerevisiae)	9e-32
Hp25g217	2.78416	7.56797e-11	13.3483		gene: "AfA12H2.19c"; product: "hypothetical protein"; Aspergillus fumigatus BAC AFA12F2.	9e-08
Hp51r5170	2.78374	3.24407e-13	9.04215		conserved hypothetical protein MapooMp69, Marchantia polymorpha	2e-40
Hp51r2724	2.78279	2.60187e-09	8.97379		beta-glucosidase, Pichia stipitis CBS 6054	5e-79
Hp24g455	2.78209	1.58806e-12	10.6902
Hp33g145	2.77901	1.19734e-09	12.9547		cytochrome-c oxidase assembly protein COX11 - yeast (Saccharomyces cerevisiae)	6e-72
Hp35g92	2.7765	3.42098e-09	9.42316		gene: "mlr3010"; Mesorhizobium loti DNA, complete genome, section 7/21.	4e-10
Hp1g444	2.77526	1.83405e-08	14.4734		YNT20 protein - yeast (Saccharomyces cerevisiae)	1e-57
Hp51r5101	2.77517	1.83187e-14	9.18491		putative maturase , Cryphonectria parasitica	6e-32
Hp8g51	2.77513	9.06608e-13	6.76498
Hp5g17	2.7721	0	13.0092
Hp15g84	2.7702	0.000803698	2.98704
Hp32g372	2.76959	4.79616e-14	11.9501		gene: "she9"; product: "She9 protein"; Candida albicans she9 gene	1e-38
Hp15g935	2.76952	3.1728e-12	10.7099		gene: "B23H20.120"; product: "conserved hypothetical protein"; Neurospora crassa DNA linkage group II BAC contig B23H20	3e-05
Hp51r3619	2.76715	1.66533e-14	10.8111		conserved hypothetical protein, Penicillium marneffei ATCC 18224	2e-79
Hp33g268	2.7658	0	13.434		probable protein prenyltransferase (EC 2.5.1.-) BET2 - yeast (Saccharomyces cerevisiae)	1e-123
Hp24g131	2.76208	2.33473e-11	9.95556		gene: "VPS10"; product: "Vps10p"; Saccharomyces cerevisiae Vps10p (VPS10) gene, complete cds.	1e-141
Hp39g190a	2.76123	2.40385e-12	7.82057
Hp15g945	2.75445	2.93561e-11	4.80947
Hp8g546	2.75438	2.22045e-16	11.4774		gene: "osr8"; product: "hydrophobic polypeptide"; Oryza sativa osr8 mRNA for hydrophobic polypeptide, complete cds.	3e-08
Hp15g96	2.75327	1.31006e-14	10.8335		hypothetical protein YPL059w - yeast (Saccharomyces cerevisiae)	1e-46
Hp42g285	2.75296	3.10862e-15	13.0654		probable membrane protein YBL095w - yeast (Saccharomyces cerevisiae)	5e-40
Hp33g89	2.75193	5.76557e-09	4.34244
Hp42g36	2.74797	6.29737e-05	11.5554
Hp47g1100	2.74735	3.33067e-16	11.8147
Hp19g46	2.74655	4.2582e-10	6.58682		LET1 protein - yeast (Kluyveromyces marxianus var. lactis)	2e-85
Hp51r4835	2.74351	0.0022275	2.75301		NADH dehydrogenase subunit 4, Candida orthopsilosis	1e-52
Hp12g96	2.73934	7.87402e-11	13.3006		Translocation protein SEC62.	5e-45
Hp29g326	2.73929	2.95319e-14	11.4721		hypothetical protein YER053c - yeast (Saccharomyces cerevisiae)	7e-93
Hp39g346	2.7392	2.66454e-15	8.23442		HFM1 protein - yeast (Saccharomyces cerevisiae)	1e-145
Hp42g129	2.73802	0.00672266	12.7238		gene: "SPBC1683.11c"; product: "isocitrate lyase (EC 4.1.3.1)"; Schizosaccharomyces pombe cosmids c1683.	1e-139
Hp32g453	2.73785	1.62537e-13	12.4862		protein kinase YPK1 (EC 2.7.1.-) - yeast (Saccharomyces cerevisiae)	1e-163
Hp37g75	2.73741	2.22045e-16	11.9062		Mus musculus 10 days embryo whole body cDNA, RIKEN full-length enriched library, clone:2600017A12:homolog to HIV-1 TRANSCRIPTIONAL ELONGATION FACTOR TAT COFACTOR TAT-SF1, full insert sequence.	2e-31
Hp20g74	2.73619	5.60574e-11	11.118	gi|39722385|emb|CAE84419.1| MATa1 transcription factor [Hansenula polymorpha]	gene: "a1"; product: "a1p"; Kluyveromyces lactis cryptic mating type locus HMRa, complete sequence.	5e-10
Hp31g167	2.73589	9.36798e-06	12.8324		Cell growth protein CGR1.	3e-33
Hp24g1124	2.73351	4.64395e-10	13.3326		hypothetical protein SPAC15A10.08 - fission yeast (Schizosaccharomyces pombe)	7e-56
Hp13g68	2.73066	0	11.0231		gene: "17E5.050"; product: "probable protein disulfide-isomerase precursor"; Neurospora crassa DNA linkage group V Cosmid contig 17E5	6e-59
Hp27g392	2.73017	0	11.8307		gene: "nrc-2"; product: "protein kinase NRC-2"; Neurospora crassa protein kinase NRC-2 (nrc-2) gene, complete cds.	1e-142
Hp15g966	2.72837	3.88578e-15	9.59065
Hp37g203	2.72813	0	9.08292
Hp24g1298	2.72219	5.23932e-11	12.891		probable proteosome subunit - fission yeast (Schizosaccharomyces pombe) (fragment)	4e-92
Hp9g68	2.72216	1.37503e-11	13.9175		protein-tyrosine-phosphatase (EC 3.1.3.48), nonreceptor type 1 - yeast (Saccharomyces cerevisiae)	2e-48
Hp26g37	2.72196	7.66054e-15	10.5109		5-aminolevulinate synthase (EC 2.3.1.37) - yeast (Candida albicans)	0
Hp44g238	2.71993	9.65894e-15	9.41902		hypothetical protein SPBC1105.15c - fission yeast (Schizosaccharomyces pombe)	2e-20
Hp24g450	2.71704	1.4122e-13	8.73401		unnamed ORF; Homo sapiens cDNA FLJ13955 fis, clone Y79AA1001177.	1e-32
Hp6g306	2.71426	4.44089e-16	8.60319		probable membrane protein YDR109c - yeast (Saccharomyces cerevisiae)	7e-32
Hp48g115	2.71371	2.0729e-08	13.2034		probable membrane protein YGR189c - yeast (Saccharomyces cerevisiae)	8e-85
Hp20g40	2.71342	7.03881e-14	11.457		CCR4 protein - yeast (Saccharomyces cerevisiae)	8e-41
Hp47g749	2.7073	8.88178e-16	8.87971		hypothetical protein dl3960w - Arabidopsis thaliana	1e-06
Hp33g18	2.70139	4.12518e-06	5.92105
Hp26g247	2.7013	1.52044e-10	11.1757		related to MDM1 protein [imported] - Neurospora crassa	1e-05
Hp26g41	2.6954	7.05301e-11	6.70787		product: "Putative kinase"; Dictyostelium discoideum chromosome 2 map 4463728-4522730 strain AX4, *** SEQUENCING IN PROGRESS ***, in ordered pieces.	0.0006
Hp15g4	2.69534	7.81209e-09	7.26127
Hp33g233	2.69008	1.82275e-10	14.2831		probable aldehyde reductase (EC 1.1.1.-) YJR096w - yeast (Saccharomyces cerevisiae)	3e-92
Hp14g6	2.68998	2.06501e-14	10.0296		gene: "TRP1"; product: "N-(5'-phosphoribosyl)anthranilate isomerase"; Pichia pastoris TRP1 and IPP1 genes	3e-53
Hp15g1051	2.68943	4.89213e-11	14.7655		26S proteasome regulatory particle chain RPN7 - yeast (Saccharomyces cerevisiae)	1e-109
Hp51r5171	2.68876	6.72795e-13	10.1289		putative maturase, Cryphonectria parasitica	1e-28
Hp28g230	2.68746	1.06887e-10	10.2495		L-lactate dehydrogenase (cytochrome) (EC 1.1.2.3) precursor - yeast (Pichia anomala)	1e-158
Hp15g322	2.68686	6.15064e-14	9.74649		hypothetical protein YGR053c - yeast (Saccharomyces cerevisiae)	6e-15
Hp18g135	2.68653	1.03029e-13	9.64365		GLC8 protein - yeast (Saccharomyces cerevisiae)	2e-10
Hp44g91	2.6833	3.25739e-13	9.4386		probable amino-acid permease - fission yeast (Schizosaccharomyces pombe)	1e-128
Hp15g6	2.6831	0.00173771	3.50363
Hp25g69	2.68155	1.03473e-13	11.391		gene: "GRF10"; S.cerevisiae GRF10 gene (wild type)	3e-43
Hp15g598	2.68001	4.02611e-12	6.4463
Hp9g61	2.67831	7.62593e-09	5.39357
Hp33g392	2.6752	6.23657e-12	9.08571		probable membrane protein YOL026c - yeast (Saccharomyces cerevisiae)	1e-11
Hp25g635	2.67357	6.23945e-14	13.4541		dipeptidyl aminopeptidase B (EC 3.4.14.-) - yeast (Saccharomyces cerevisiae)	0
Hp29g306	2.67294	1.49915e-08	12.9843		U4/U6 snRNP 52K protein - yeast (Saccharomyces cerevisiae)	2e-76
Hp28g238	2.671	3.58827e-10	9.63358		aminotransferase - fission yeast (Schizosaccharomyces pombe)	9e-66
Hp5g305	2.67083	1.82077e-14	12.8632		hypothetical protein YDR313c - yeast (Saccharomyces cerevisiae)	1e-24
Hp6g246	2.66828	1.55431e-15	12.2934		PHO85 protein - yeast (Saccharomyces cerevisiae)	0
Hp33g313	2.66685	9.0854e-12	10.7827
Hp1g282	2.65851	1.9984e-15	11.0412		sphingosine-1-phosphate lyase (EC 4.-.-.-) [similarity] - yeast (Saccharomyces cerevisiae)	1e-155
Hp15g3	2.65699	5.80027e-09	6.59998
Hp27g332	2.65156	2.97542e-11	13.3375		hypothetical protein YOL045w - yeast (Saccharomyces cerevisiae)	1e-166
Hp15g591	2.64813	1.41018e-11	13.8307
Hp46g36	2.64759	3.32621e-07	12.3737		hypothetical protein SPAC6G10.03c - fission yeast (Schizosaccharomyces pombe)	4e-54
Hp25g87	2.6467	6.25469e-08	4.29195
Hp51r1138	2.64353	2.80037e-07	3.85159		conserved hypothetical protein, DEHA2C03432p [Debaryomyces hansenii]	7e-11
Hp51r3445	2.64297	1.46152e-08	8.45598		beta-glucosidase , Pichia stipitis CBS 6054	2e-63
Hp15g902	2.63688	6.66134e-16	10.8901		hypothetical protein SPBC13G1.07 - fission yeast (Schizosaccharomyces pombe)	2e-27
Hp48g91	2.63658	1.9984e-15	9.13433		dna repair protein rad13 - fission yeast (Schizosaccharomyces pombe)	1e-123
Hp15g1016	2.63274	1.33227e-15	13.8215		hypothetical protein YKR076w - yeast (Saccharomyces cerevisiae)	6e-95
Hp42g216	2.63073	0.00807388	2.79616
Hp37g204	2.62717	3.33988e-12	11.8726		MSS2 protein - yeast (Saccharomyces cerevisiae)	2e-43
Hp16g338	2.62679	1.11022e-15	11.9519		hypothetical protein YJL204c - yeast (Saccharomyces cerevisiae)	7e-67
Hp24g1279	2.62631	2.05391e-13	8.82027		microtubule-interacting protein MHP1 - yeast (Saccharomyces cerevisiae)	1e-118
Hp44g257	2.6248	1.11022e-16	9.89912		gene: "palBory"; product: "calpain-like protease PalBory"; Aspergillus oryzae gene for calpain-like protease PalBory, complete cds.	4e-35
Hp27g463	2.62385	5.3727e-12	13.9155		hypothetical protein YFR010w - yeast (Saccharomyces cerevisiae)	1e-97
Hp15g819	2.62323	0	10.7681
Hp12g279	2.62218	1.44551e-13	16.01		transitional endoplasmic reticulum ATPase [validated] - yeast (Saccharomyces cerevisiae)	0
Hp13g16	2.62019	4.32606e-10	9.92734		gene: "21D9.030"; product: "related to SYG1 protein"; Neurospora crassa DNA linkage group V cosmid contig 21D9	1e-132
Hp8g605	2.61805	4.44089e-16	10.7804		hypothetical protein SPAC1D4.09c - fission yeast (Schizosaccharomyces pombe)	5e-20
Hp28g97	2.61519	7.0516e-07	10.5264
Hp44g142	2.60917	8.4599e-14	14.3206		4-alpha-glucanotransferase / amylo-1,6-glucosidase homolog YPR184w - yeast (Saccharomyces cerevisiae)	0
Hp12g353	2.60366	0	11.393		hypothetical protein - yeast (Candida albicans)	3e-46
Hp47g255	2.59828	1.77636e-15	9.26507		gene: "mll5128"; Mesorhizobium loti DNA, complete genome, section 12/21.	1e-129
Hp14g11	2.59546	5.31346e-07	5.53035
Hp44g439	2.5944	1.32916e-12	11.779		probable membrane protein YIL003w - yeast (Saccharomyces cerevisiae)	3e-97
Hp26g175	2.59244	3.85254e-05	11.7207		hypothetical protein YHR002w - yeast (Saccharomyces cerevisiae)	2e-95
Hp51r2680	2.58945	3.78573e-07	3.44552		conserved hypothetical protein, Aspergillus oryzae RIB40	1e-48
Hp1g268	2.58906	8.39173e-11	11.5452	gi|74620642|sp|Q8J2J3|AMN1_PICAN Antagonist of mitotic exit network protein 1	product: "unknown"; Hansenula polymorpha strain DL-1 GTP-binding protein (YPT1) and phosphomannose isomerase (PMI40) genes, complete cds; and unknown genes.	0
Hp2g103	2.58888	6.21725e-15	10.425		hypothetical protein YMR068w - yeast (Saccharomyces cerevisiae)	4e-32
Hp26g414	2.58733	3.49635e-10	11.4185		probable membrane protein YLR047c - yeast (Saccharomyces cerevisiae)	2e-74
Hp51r1075	2.58591	1.39761e-10	7.24665
Hp27g257	2.5838	1.55986e-12	6.13219		Hypothetical 117.2 KD Protein in EXO70-ARP4 intergenic region	1e-09
Hp48g127	2.58344	0	13.1321		ubiquitin-protein ligase (EC 6.3.2.19) - yeast (Saccharomyces cerevisiae) (strain S288C)	1e-128
Hp14g28	2.58293	3.83055e-06	9.08394
Hp25g298	2.57545	1.57623e-11	11.7868		gene: "RIT1"; product: "initiator tRNA phosphoribosyl-transferase"; S.cerevisiae RIT1 gene	5e-87
Hp44g217	2.57469	2.28684e-12	12.5376		CYC1/CYP3 transcription activator - yeast (Saccharomyces cerevisiae)	6e-08
Hp44g396	2.57291	5.40501e-12	10.0993		hypothetical protein YOR244w - yeast (Saccharomyces cerevisiae)	1e-165
Hp46g28	2.57239	1.51305e-10	6.43731
Hp24g1330	2.57226	4.22775e-11	12.6764		VTI1 protein - yeast (Saccharomyces cerevisiae)	6e-27
Hp44g154	2.56983	0.000540522	3.27522		probable membrane protein YDR380w - yeast (Saccharomyces cerevisiae)	1e-111
Hp24g618	2.56906	0	8.53333		Ypt-like GTP-binidng protein - yeast (Pichia pastoris)	7e-42
Hp15g1008	2.56686	8.70415e-14	11.6654	gi|129714788|gb|ABO31286.1| Atg2p [Hansenula polymorpha]	gene: "GSA11"; product: "Gsa11p"; Pichia pastoris Gsa11p (GSA11) gene, complete cds.	6e-83
Hp5g511	2.56613	4.37428e-14	14.8724
Hp27g209	2.5638	7.32747e-15	14.6579	gi|4028158|gb|AAC96121.1| carboxypeptidase Y precursor; vacuolar carboxypeptidase [Hansenula polymorpha]	gene: "CPY"; product: "carboxypeptidase Y precursor"; Hansenula polymorpha carboxypeptidase Y precursor (CPY) gene, complete cds.	0
Hp33g174	2.56077	1.88102e-09	11.0088
Hp39g756	2.56076	5.10259e-13	10.3013		gene: "PP1-cyano1"; product: "serine/threonine protein phosphatase 1"; Microcystis aeruginosa serine/threonine protein phosphatase 1 (PP1-cyano1) gene, partial cds.	1e-10
Hp25g293	2.5571	0	10.9818		FTI1 protein - yeast (Saccharomyces cerevisiae)	3e-42
Hp25g60	2.55699	5.1351e-11	12.3215		gene: "Mlh1"; product: "CG11482-PA"; Drosophila melanogaster 2R section 12 of 74 of the complete arm, complete sequence.	1e-126
Hp18g30	2.55614	0.00107269	14.606		carboxylic acid transport protein JEN1 - yeast (Saccharomyces cerevisiae)	4e-92
Hp51r1025	2.55425	6.11219e-07	2.88451
Hp39g539	2.55352	1.19678e-09	10.3358	gi|21616272|gb|AAM66157.1|AF333026_1 peroxin 12 [Hansenula polymorpha]	gene: "PEX12"; product: "peroxin 12"; Hansenula polymorpha peroxin 12 (PEX12) gene, complete cds.	0
Hp32g459	2.55102	2.36011e-11	10.1409		hypothetical protein YER005w - yeast (Saccharomyces cerevisiae)	5e-59
Hp13g45	2.54978	0	9.52442		Probable sucrose utilization protein SUC1	4e-50
Hp14g199	2.54873	5.84199e-12	11.4706		gene: "SPAC1527.03"; product: "putative involvement in vesicular transport by similarity to yeast SRO9"; S.pombe chromosome I cosmid c1527.	4e-15
Hp28g326	2.54223	9.69288e-08	8.44084		probable membrane protein YJL163c - yeast (Saccharomyces cerevisiae)	1e-18
Hp47g53	2.54148	1.56541e-14	10.2407		product: "deubiquitinating enzyme"; Kluyveromyces lactis deubiquitinating enzyme gene, complete cds.	1e-118
Hp9g97	2.54133	0	13.4301	gi|33321791|gb|AAQ06628.1| Yapsin1 [Hansenula polymorpha]	aspergillopepsin I (EC 3.4.23.18) YAP3 precursor - yeast (Saccharomyces cerevisiae)	5e-84
Hp20g53	2.54016	6.37268e-14	12.1037		gene: "B2O8.390"; product: "conserved hypothetical protein"; Neurospora crassa DNA linkage group II BAC clone B2O8	2e-52
Hp32g347	2.53802	1.9002e-11	8.99429		gene: "phacA"; product: "phenylacetate 2-hydroxylase"; Emericella nidulans phacA gene, exons 1-4	7e-78
Hp14g65	2.5347	8.06022e-14	9.71372		gene: "DKFZp761E2110"; product: "hypothetical protein"; Homo sapiens mRNA; cDNA DKFZp761E2110 (from clone DKFZp761E2110); complete cds	9e-06
Hp24g1254	2.5328	1.58118e-12	12.0604		gene: "SPAC1002.01"; product: "hypothetical protein"; S.pombe chromosome I cosmid c1002.	0.0006
Hp2g171	2.53199	2.22924e-09	15.7258		probable C 3.4.25.1 proteasome endopeptidase complex () chain PUP1 - yeast (Saccharomyces cerevisiae)	1e-117
Hp29g104	2.52964	1.87628e-12	7.17896
Hp8g98	2.52957	0.00584139	6.29063
Hp2g36	2.5295	8.88178e-16	9.01943		probable transcription factor SPT20 - yeast (Saccharomyces cerevisiae)	2e-28
Hp29g24	2.52862	3.10862e-14	12.613	gi|37723176|gb|AAN84785.1| Snf1-like protein [Hansenula polymorpha]	gene: "CtSNF1"; product: "serine/threonine protein kinase"; Candida tropicalis CtSNF1 gene for serine/threonine protein kinase, complete cds.	0
Hp27g449	2.52576	6.45706e-13	11.5096		FUN26 protein - yeast (Saccharomyces cerevisiae)	2e-57
Hp44g566	2.52433	0	10.3151		hypothetical protein SPAC26H5.02c - fission yeast (Schizosaccharomyces pombe)	1e-138
Hp29g329	2.52399	2.10942e-14	10.8371		hypothetical protein YPR143w - yeast (Saccharomyces cerevisiae)	3e-13
Hp16g315	2.52301	1.25673e-11	14.2128		probable membrane protein YML048w - yeast (Saccharomyces cerevisiae)	7e-44
Hp14g140	2.52204	1.11022e-15	10.4927		GRR1 protein - yeast (Saccharomyces cerevisiae)	1e-127
Hp26g397	2.51752	1.15152e-12	7.45047
Hp42g166	2.51674	1.68976e-13	8.76314		gene: "TVG1438442"; product: "multidrug resistance protein"; Thermoplasma volcanium genomic DNA, complete sequence, section 6/6.	1e-21
Hp31g19	2.515	1.03116e-10	7.99301		YAE1 protein - yeast (Saccharomyces cerevisiae)	4e-16
Hp19g243	2.5133	2.00973e-12	14.5592		cerevisin (EC 3.4.21.48) precursor - yeast (Saccharomyces cerevisiae)	1e-158
Hp33g280	2.51285	3.40417e-12	12.4288		syntaxin 8 related protein [imported] - Neurospora crassa	5e-10
Hp19g276	2.50896	0	11.7941		probable regulatory protein YBR239c - yeast (Saccharomyces cerevisiae)	4e-67
Hp42g217	2.50834	2.05391e-14	8.29781
Hp24g677	2.5069	1.77636e-14	11.2093		hypothetical protein YML020w - yeast (Saccharomyces cerevisiae)	1e-63
Hp37g119	2.50351	2.22045e-16	10.7318		probable membrane protein YOL065c - yeast (Saccharomyces cerevisiae)	1e-23
Hp26g384	2.5031	9.01501e-14	13.1094		Ubiquitin fusion degradation protein 2 (UB fusion protein 2).	0
Hp15g207	2.50006	7.41629e-13	10.265		hypothetical protein YAL056w - yeast (Saccharomyces cerevisiae)	1e-20
Hp51r177	2.49875	0.12117	9.70822
Hp27g370	2.49636	3.41505e-13	10.23		hypothetical protein YDR421w - yeast (Saccharomyces cerevisiae)	1e-85
Hp5g506	2.49263	1.13777e-09	11.6942		aminopeptidase Y homolog - yeast (Saccharomyces cerevisiae)	1e-96
Hp8g524	2.49178	0	12.5103		Ca2+-transporting ATPase (EC 3.6.3.8) - yeast (Saccharomyces cerevisiae)	0
Hp1g303	2.49085	4.79026e-06	12.0373
Hp37g148	2.49077	6.66134e-16	10.6968		protein YLL018c-a - yeast (Saccharomyces cerevisiae)	1e-24
Hp32g367	2.48809	2.77556e-14	14.1938		probable transcription regulator - fission yeast (Schizosaccharomyces pombe)	8e-27
Hp13g72	2.48666	1.68843e-12	12.7575		probable membrane protein YFL006w - yeast (Saccharomyces cerevisiae)	5e-31
Hp29g203	2.48334	1.24502e-09	7.14549
Hp33g334	2.48156	1.71507e-12	11.1943		probable membrane protein YGL010w - yeast (Saccharomyces cerevisiae)	2e-18
Hp47g520	2.47937	5.03153e-13	8.75992		hypothetical fungal Zn(2)-Cys(6) zinc-finger protein - fission yeast (Schizosaccharomyces pombe)	1e-05
Hp1g114	2.4789	3.24198e-06	13.0442		myb-related protein YER088c - yeast (Saccharomyces cerevisiae)	9e-10
Hp47g1003	2.47811	5.41789e-14	11.8801		hypothetical protein YJR056c - yeast (Saccharomyces cerevisiae)	2e-11
Hp4g8	2.47751	6.88338e-14	9.04938
Hp15g998	2.47513	4.50973e-13	10.259		product: "Similar to RIKEN cDNA 2510027N19 gene"; Homo sapiens, Similar to RIKEN cDNA 2510027N19 gene, clone MGC:14150 IMAGE:3689131, mRNA, complete cds.	2e-08
Hp47g505	2.47456	1.25232e-10	13.9349		1,4-alpha-glucan branching enzyme (EC 2.4.1.18) - yeast (Saccharomyces cerevisiae)	0
Hp25g391	2.47435	3.67146e-09	13.0975		gene: "cdr1"; product: "drug resistance protein 1"; Candida dubliniensis cdr1 gene for drug resistance protein 1, strain CD57	0
Hp42g344	2.4726	1.31817e-12	12.1853		probable membrane protein YDL144c - yeast (Saccharomyces cerevisiae)	1e-56
Hp47g996	2.46992	1.77629e-11	14.5546	HpPMP20-like; HpPMP20_47-1	Lipomyces kononenkoae subsp. spencermartinsiae putative peroxisomal protein mRNA, complete cds.	6e-34
Hp25g664	2.46875	3.68594e-14	13.1585
Hp12g284	2.46683	0.000913659	3.88431
Hp16g323	2.46678	6.03065e-08	10.9081		gene: "SUT1"; product: "sugar transporter 1"; Pichia stipitis sugar transporter 1 (SUT1) gene, complete cds.	7e-65
Hp44g486	2.46669	8.57314e-13	11.6328
Hp5g281	2.46633	1.42299e-09	10.5662
Hp9g417	2.46347	1.95399e-14	9.10184		gene: "prnA"; product: "PrnA protein"; Aspergillus nidulans prnD, prnX, prnA genes	8e-06
Hp33g344	2.46327	6.06248e-12	10.2298		hypothetical protein YGR257c - yeast (Saccharomyces cerevisiae)	8e-81
Hp47g883	2.46091	1.05294e-12	11.2438		hypothetical protein YDR332w - yeast (Saccharomyces cerevisiae)	3e-92
Hp1g99m	2.46075	3.74145e-14	14.7122		hypothetical protein YBL058w - yeast (Saccharomyces cerevisiae)	1e-60
Hp15g168	2.46053	3.44169e-15	11.9242		probable aldehyde dehydrogenase [imported] - fission yeast (Schizosaccharomyces pombe)	0
Hp16g242	2.45305	2.86438e-14	11.3073		hypothetical fungal Zn(2)-Cys(6) zinc-finger protein - fission yeast (Schizosaccharomyces pombe)	1e-05
Hp6g164	2.45237	1.20222e-06	4.65238
Hp19g384	2.45019	3.24658e-06	3.32191
Hp24g546m	2.44924	4.66294e-15	9.87502	gi|129714878|gb|ABO31293.1| Atg10p [Hansenula polymorpha]
Hp23g54	2.44774	0.00329788	3.11001
Hp8g292	2.44616	3.10862e-15	13.5674		threonyl-tRNA synthetase, mitochondrial [imported] - yeast (Candida albicans)	1e-146
Hp14g208	2.44346	7.42024e-06	4.34232		product: "PHR3p"; Candida albicans PHR3p gene, complete cds.	1e-130
Hp18g39	2.43965	8.72635e-14	7.29724		TEL2 protein - yeast (Saccharomyces cerevisiae)	7e-13
Hp24g344	2.43941	5.18133e-09	5.97452
Hp15g944	2.43834	2.8666e-12	11.4775		probable membrane protein YIL108w - yeast (Saccharomyces cerevisiae)	1e-125
Hp15g625	2.43779	3.52172e-09	9.91434		gene: "cypX"; product: "cytochrome P450 monooxigenase"; Aspergillus parasiticus oxidoreductase (ordA), versicolorin B synthase (vbs), cytochrome P450 monooxigenase (cypX), and monooxigenase (moxY) genes, complete cds.	5e-34
Hp31g523	2.43248	8.88178e-16	9.62845		probable trna-splicing endonuclease subunit - fission yeast (Schizosaccharomyces pombe)	4e-14
Hp39g687	2.43154	2.93765e-13	12.5441		probable membrane protein YGR141w - yeast (Saccharomyces cerevisiae)	1e-104
Hp20g43	2.42648	1.16307e-12	9.18775		gene: "NTG1"; product: "Ntg1"; Candida albicans Ntg1 (NTG1) gene, partial cds; Cat8 (CAT8) gene, complete cds; and unknown gene.	1e-64
Hp1g295	2.42459	4.90075e-12	9.38373		hypothetical protein YKR087c - yeast (Saccharomyces cerevisiae)	9e-59
Hp15g731	2.41967	1.44329e-15	10.8904
Hp31g280	2.41962	3.99791e-13	8.4674		transcription factor E3 - human (fragment)	0.0007
Hp33g347	2.41797	4.996e-14	10.5745
Hp25g8	2.41465	2.07168e-13	5.31605		beta-glucosidase (EC 3.2.1.21) precursor - yeast (Kluyveromyces marxianus var. marxianus)	3e-37
Hp47g784	2.41377	3.14304e-12	9.81943		prolyl aminopeptidase-like protein - Arabidopsis thaliana	7e-55
Hp28g48	2.41258	1.68308e-06	12.4781		quinate transport protein - Emericella nidulans	1e-120
Hp8g166	2.4112	3.33067e-16	12.9604		hypothetical protein YKL047w - yeast (Saccharomyces cerevisiae)	1e-11
Hp47g727	2.40985	5.75968e-09	7.35684		hypothetical protein YKR089c - yeast (Saccharomyces cerevisiae)	1e-157
Hp24g535	2.40686	1.44329e-15	14.2064		histidine kinase homolog - yeast (Candida albicans)	0
Hp44g553	2.40572	1.82077e-14	11.505		hypothetical protein YER182w - yeast (Saccharomyces cerevisiae)	2e-29
Hp39g776	2.40467	1.44329e-14	11.8441		gene: "FKS1"; product: "Fks1p"; Yarrowia lipolytica Fks1p (FKS1) gene, complete cds.	0
Hp32bg764	2.40272	1.45828e-06	4.11674
Hp31g461	2.40129	5.55112e-15	13.6775		TRNA splicing protein SPL1.	0
Hp29g328	2.40117	7.09153e-09	14.0681		hypothetical protein YOR215c - yeast (Saccharomyces cerevisiae)	1e-17
Hp51r138	2.40064	1.6445e-09	10.5164		conserved hypothetical protein, Plasmodium yoelii yoelii str. 17XNL	7e-17
Hp12g483	2.40024	6.17365e-08	8.81145
Hp1g7	2.39715	2.24399e-07	5.2897		conserved hypothetical protein PA1517 [imported] - Pseudomonas aeruginosa (strain PAO1)	5e-76
Hp12g348	2.39682	0.000188861	3.79637
Hp44g191	2.39567	1.26099e-12	12.8062		ubiquitin-specific proteinase (EC 3.4.-.-) UBP2 - yeast (Saccharomyces cerevisiae)	1e-172
Hp37g28	2.3937	6.99441e-15	13.6252
Hp47g301	2.39321	8.33777e-14	12.3572		hypothetical protein YGL174w - yeast (Saccharomyces cerevisiae)	2e-12
Hp51r3360	2.39215	4.65812e-10	8.46902		conserved hypothetical protein PICST_44887, Pichia stipitis CBS 6054	4e-16
Hp26g219	2.38916	0.00640014	11.553		probable amino acid transport protein YBR132c - yeast (Saccharomyces cerevisiae)	1e-135
Hp48g165	2.38878	4.01246e-12	7.09711		hypothetical protein 13E11.260 [imported] - Neurospora crassa	2e-14
Hp16g160	2.38871	4.24332e-08	11.4764		dehydrogenase/reductase sdhX [imported] - Agrobacterium tumefaciens (strain C58, Dupont)	3e-41
Hp2g35	2.38836	2.22045e-16	9.91251		probable membrane protein YPL184c - yeast (Saccharomyces cerevisiae)	1e-130
Hp26g169	2.38829	1.25455e-14	11.2361		Mus musculus adult male tongue cDNA, RIKEN full-length enriched library, clone:2310003C23:homolog to BA305P22.1, full insert sequence.	2e-06
Hp28g81	2.38824	0	12.6908		BED1 protein - yeast (Saccharomyces cerevisiae)	3e-95
Hp44g509	2.38686	7.05393e-10	15.9592		fimbrin - yeast (Saccharomyces cerevisiae)	0
Hp15g473	2.38593	0.00210101	12.1706		hypothetical protein YLR270w - yeast (Saccharomyces cerevisiae)	2e-81
Hp19g306	2.3842	1.61648e-13	12.9113		hypothetical protein YPR107c - yeast (Saccharomyces cerevisiae)	2e-49
Hp19g115	2.38332	2.16919e-10	11.7515
Hp15g929	2.37701	6.0273e-10	15.3699		hypothetical protein YER094c - yeast (Saccharomyces cerevisiae)	2e-99
Hp24g587	2.37644	1.87628e-14	13.7227		26S proteasome regulatory particle chain RPT6 - yeast (Saccharomyces cerevisiae)	0
Hp39g318	2.37473	1.68242e-08	12.3868		histidinol-phosphatase (EC 3.1.3.15) - yeast (Saccharomyces cerevisiae)	1e-53
Hp27g288	2.37314	1.17201e-06	4.20416
Hp48g158	2.37012	4.37894e-12	9.72588		probable oxidoreductase PA0147 [imported] - Pseudomonas aeruginosa (strain PAO1)	4e-42
Hp28g64	2.36966	6.7113e-13	9.57549
Hp15g801	2.36588	6.49119e-11	7.88355
Hp31g551	2.36461	3.33292e-09	10.2617		probable membrane protein YDR284c - yeast (Saccharomyces cerevisiae)	1e-61
Hp20g24	2.36405	0.00380051	9.6266
Hp11g55	2.36026	2.33835e-12	10.9039		probable membrane protein YJL006c - yeast (Saccharomyces cerevisiae)	3e-19
Hp29g100	2.35987	6.47926e-13	13.0366
Hp47g451	2.35914	1.11022e-16	10.305		probable myotubularin-like protein-tyrosine phosphatase - fission yeast (Schizosaccharomyces pombe)	1e-139
Hp39g537	2.35886	1.55431e-15	9.2732		SRB7 protein - yeast (Saccharomyces cerevisiae)	2e-21
Hp44g369	2.35786	0	12.3115		hypothetical protein YHR113w - yeast (Saccharomyces cerevisiae)	1e-160
Hp42g6	2.35777	2.43004e-09	13.5469		probable 26s proteasome p44.5 protein [imported] - Neurospora crassa	1e-103
Hp18g59	2.35481	6.65057e-12	13.524		26S proteasome regulatory particle chain RPN11 - yeast (Saccharomyces cerevisiae)	1e-120
Hp9g105	2.35258	0	12.8944		BRO1 protein - yeast (Saccharomyces cerevisiae)	4e-65
Hp33g138	2.35012	4.58068e-11	8.03166		hypothetical protein C34B2.10 - Caenorhabditis elegans	9e-09
Hp24g867	2.34584	9.25449e-12	12.4277
Hp24g1448	2.34523	NA	2.50407
Hp15g721	2.34341	7.93143e-13	15.4664	HpDAAO15	gene: "DAO1"; product: "D-amino acid oxidase"; Candida boidinii DAO1 gene for D-amino acid oxidase, complete cds.	1e-104
Hp25g434	2.33906	7.30305e-12	10.8431		hypothetical protein YPL096w - yeast (Saccharomyces cerevisiae)	3e-54
Hp51r2034	2.33763	0.0588671	5.99451
Hp39g38	2.33615	7.62079e-12	9.88731		probable membrane protein YLR238w - yeast (Saccharomyces cerevisiae)	3e-16
Hp5g489	2.33277	1.41473e-10	9.7912		probable membrane protein YDL177c - yeast (Saccharomyces cerevisiae)	6e-20
Hp23g4	2.33139	1.28955e-11	11.6754
Hp44g12	2.33031	2.00262e-12	12.3757		probable oxidoreductase [imported] - fission yeast (Schizosaccharomyces pombe)	1e-109
Hp43g32	2.32913	2.05254e-05	12.6767		chitin synthase (EC 2.4.1.16) CHS2 - yeast (Candida albicans)	0
Hp29bg382	2.32757	5.91016e-12	15.1991
Hp24g92	2.32627	2.28991e-05	7.17379		pyridoxine biosynthesis protein pyroA [validated] - Emericella nidulans	2e-93
Hp44g275	2.32577	4.98868e-12	12.9663		hypothetical protein YBR214w - yeast (Saccharomyces cerevisiae)	2e-91
Hp31g420	2.32224	6.05357e-06	8.03733
Hp35g96	2.32197	4.66505e-12	11.5934		probable transcription regulator, binuclear cluster zinc-finger - fission yeast (Schizosaccharomyces pombe)	1e-07
Hp33g45	2.32084	7.07989e-13	14.7233		hypothetical protein YJL066c - yeast (Saccharomyces cerevisiae)	3e-09
Hp39g228	2.32008	8.86535e-12	12.2126		AKR1 protein - yeast (Saccharomyces cerevisiae)	1e-116
Hp47g1029	2.3195	3.34754e-12	6.5037
Hp27g287	2.31911	1.15685e-13	11.0744
Hp24g1056	2.31759	2.30926e-14	6.69575		gene: "creS"; product: "carbon catabolite repressor CRES"; Sclerotinia sclerotiorum creS gene	3e-24
Hp15g466	2.31506	7.74585e-08	6.48738
Hp22g4	2.31503	1.29443e-11	12.4497		hypothetical protein YLR417w - yeast (Saccharomyces cerevisiae)	4e-21
Hp1g116	2.31469	0.00044184	13.0647
Hp12g167	2.31396	6.68354e-14	9.68395		hypothetical fungal Zn(2)-Cys(6) zinc-finger protein - fission yeast (Schizosaccharomyces pombe)	3e-10
Hp31g533	2.3133	2.22045e-16	11.848		hypothetical protein YJL021c - yeast (Saccharomyces cerevisiae)	4e-26
Hp25g279	2.31312	4.14276e-08	6.24205
Hp47g500	2.30954	2.64544e-08	10.2201		hypothetical protein YKR017c - yeast (Saccharomyces cerevisiae)	4e-57
Hp24g341	2.30504	2.10558e-10	10.285
Hp27g375	2.3036	9.41036e-12	12.7443		probable DNA-binding protein - fission yeast (Schizosaccharomyces pombe)	2e-20
Hp12g162	2.30349	6.46532e-11	14.2458		hypothetical protein YKR070w - yeast (Saccharomyces cerevisiae)	9e-56
Hp3g12	2.3032	1.19904e-13	12.6503		gene: "CT1475"; product: "transporter, putative"; Chlorobium tepidum TLS section 125 of 194 of the complete genome.	6e-18
Hp15g446	2.30196	0	14.265		gene: "MET2"; product: "homoserine-O-acetyltransferase"; Saccharomyces carlsbergensis homoserine-O-acetyltransferase (MET2) gene, complete cds.	1e-150
Hp16g117	2.30033	7.78759e-11	11.2334		gene: "B24M22.130"; product: "conserved hypothetical protein"; Neurospora crassa DNA linkage group II BAC contig B24M22	8e-30
Hp15g974	2.29885	0	12.7274		gene: "T13C5.5"; product: "Hypothetical protein T13C5.5b"; Caenorhabditis elegans cosmid T13C5, complete sequence.	1e-08
Hp12g119	2.29847	1.77636e-15	8.7767		hypothetical protein YDL157c - yeast (Saccharomyces cerevisiae)	1e-14
Hp24g657	2.29565	0	10.2404
Hp8g581	2.29089	3.77476e-14	11.1942
Hp39g525	2.29068	0	11.7867		probable membrane protein YLR427w - yeast (Saccharomyces cerevisiae)	2e-63
Hp24g693a	2.28741	6.10179e-13	11.4343
Hp24g958	2.28502	4.72085e-11	12.1596
Hp29g200	2.28491	1.03814e-07	13.7582		gene: "celA"; product: "cellobiohydrolase precursor"; Neocallimastix patriciarum cellobiohydrolase precursor (celA) mRNA, complete cds.	4e-06
Hp15g253	2.28415	0.00358134	10.4038		hypothetical protein YNL313c - yeast (Saccharomyces cerevisiae)	0
Hp12g59	2.28276	0.878637	12.3395		3-Isopropylmalate dehydratase (EC 4.2.1.33) (Isopropylmalate isomerase (Alpha-IPM isomerase (IPMI).	0
Hp9g132	2.27841	4.59854e-12	9.39853		hypothetical protein YKL065c - yeast (Saccharomyces cerevisiae)	4e-13
Hp46g65	2.27693	0	13.0065		hypothetical protein YER050c - yeast (Saccharomyces cerevisiae)	5e-10
Hp3g9	2.27324	9.32587e-15	11.4002		hypothetical protein YBR273c - yeast (Saccharomyces cerevisiae)	2e-05
Hp33g43	2.27189	1.2822e-10	9.4996	gi|129561937|gb|ABO31057.1| Atg12p [Hansenula polymorpha]	probable membrane protein YBR217w - yeast (Saccharomyces cerevisiae)	5e-15
Hp15g500	2.27052	0.0409478	11.6968		hypothetical protein YPR009w - yeast (Saccharomyces cerevisiae)	8e-06
Hp25g669	2.26871	1.44329e-15	12.3593		hypothetical protein YKR003w homolog YHR001w - yeast (Saccharomyces cerevisiae)	1e-125
Hp9g213	2.26749	1.57563e-07	9.89259		KTR1 protein - yeast (Saccharomyces cerevisiae)	2e-97
Hp12g303	2.26743	5.98325e-05	5.18118
Hp51r2146	2.26617	1.16028e-05	4.62371		conserved hypothetical protein, Penicillium marneffei ATCC 18224	2e-19
Hp27g48	2.26459	1.15352e-13	9.681		HAP2 Transcriptional activator	6e-21
Hp24g663	2.26075	1.12789e-09	13.3543		gene: "pi030"; product: "Hypothetical 105.9 KD protein in AAC3-RFC5 intergenic region."; Schizosaccharomyces pombe 42.8 kb genomic DNA, clone c973.	1e-51
Hp39g70	2.25814	8.42475e-11	10.7078		SIN3 protein-binding protein STB2 - yeast (Saccharomyces cerevisiae)	3e-41
Hp24g999	2.25725	3.75477e-13	10.7546	gi|129714817|gb|ABO31288.1| Atg4p [Hansenula polymorpha]	gene: "PAZ8"; product: "Paz8"; Pichia pastoris Paz8 (PAZ8) gene, complete cds.	2e-77
Hp51r487	2.2555	2.36843e-10	8.56728
Hp26g434	2.24818	2.77556e-15	12.145		hypothetical protein F11M15.2 [imported] - Arabidopsis thaliana	2e-08
Hp24g788a	2.24786	0	10.2634		gene: "DLC1"; product: "dynein light chain 1"; Schistosoma japonicum dynein light chain 1 (DLC1) mRNA, complete cds.	5e-19
Hp5g562	2.24669	6.01953e-10	11.0028		hypothetical protein YKL051w - yeast (Saccharomyces cerevisiae)	1e-20
Hp15g338	2.24667	8.26517e-12	14.3067
Hp42g158	2.24524	1.61648e-13	10.8341		sterigmatocystin synthesis transcription regulator aflR - Emericella nidulans	1e-05
Hp29g83	2.24394	2.59992e-12	10.1451		product: "putative delta 8-sphingolipid desaturase"; Kluyveromyces lactis gene for putative delta 8-sphingolipid desaturase, complete cds.	1e-177
Hp27g385	2.24162	1.98587e-05	12.3556	gi|82659607|gb|ABB88892.1| peroxisomal Lon protease [Hansenula polymorpha]	endopeptidase La (EC 3.4.21.53) 2 - Myxococcus xanthus	1e-114
Hp31g358	2.2401	4.9484e-11	7.89767		dual specificity phosphatase (EC 3.1.3.-) MSG5 - yeast (Saccharomyces cerevisiae)	5e-31
Hp9g101	2.23894	2.2593e-13	9.99091		hypothetical protein T28I19.160 - Arabidopsis thaliana	6e-44
Hp31g395	2.23733	0.000230409	3.73385
Hp31g436	2.23633	6.66134e-16	10.5208		Phosphate system cyclin PHO80.	5e-51
Hp47g589	2.23347	1.2129e-10	12.3098	gi|129561941|gb|ABO31059.1| Atg15p [Hansenula polymorpha]	gene: "Ca20C1.17"; product: "conserved hypothetical protein"; C.albicans cosmid Ca20C1.	1e-142
Hp44g723	2.23222	2.05759e-11	7.95805		probable purine nucleotide-binding protein YJL058c - yeast (Saccharomyces cerevisiae)	0.0007
Hp51r2908	2.23115	5.77316e-15	8.15698		DEHA2G19536p, Debaryomyces hansenii	4e-54
Hp51r5141	2.22703	5.7182e-12	8.94138		gene coI intron 1 protein, Neurospora crassa mitochondrion	3e-26
Hp15g942	2.22635	2.50878e-09	7.04802
Hp16g88	2.22635	4.34829e-07	8.45986	gi|109639294|gb|ABG36525.1| Pex25p [Hansenula polymorpha]	probable membrane protein YPL112c - yeast (Saccharomyces cerevisiae)	3e-23
Hp20g55	2.22461	3.01427e-09	13.2215		hypothetical protein YMR140w - yeast (Saccharomyces cerevisiae)	1e-53
Hp18g18	2.22365	4.03277e-07	7.52351		beta-glucosidase (EC 3.2.1.21) precursor - yeast (Kluyveromyces marxianus var. marxianus)	0
Hp47g887	2.22295	8.11757e-06	13.1595		hypothetical protein YHR207c - yeast (Saccharomyces cerevisiae)	2e-05
Hp19g8	2.22068	4.34097e-14	9.70849	gi|129714834|gb|ABO31291.1| Atg7p [Hansenula polymorpha]	gene: "GSA7"; product: "E1-like protein"; Pichia pastoris E1-like protein (GSA7) gene, complete cds.	0
Hp12g477	2.22059	5.11219e-05	12.4928		hypothetical protein YOR338w - yeast (Saccharomyces cerevisiae)	4e-41
Hp42g353	2.21755	1.01774e-12	11.4486		hypothetical protein YHR189w - yeast (Saccharomyces cerevisiae)	1e-19
Hp47g995	2.21682	2.95541e-13	13.7872		hypothetical protein YKR018c - yeast (Saccharomyces cerevisiae)	1e-174
Hp27g473	2.21657	1.31029e-12	12.0572		ATP-dependent RNA helicase homolog YDR291w - yeast (Saccharomyces cerevisiae)	0
Hp47g847	2.21364	7.57168e-05	10.7325
Hp8g223	2.21348	2.70894e-14	11.7492		ubiquitin conjugating enzyme - fission yeast (Schizosaccharomyces pombe)	1e-33
Hp27g224	2.20505	1.11022e-14	14.0945		probable membrane protein YDR262w - yeast (Saccharomyces cerevisiae)	2e-12
Hp20g5	2.20446	4.44089e-16	13.0922		CAJ1 protein - yeast (Saccharomyces cerevisiae)	1e-56
Hp32g464	2.20335	2.81197e-12	14.4279		succinate dehydrogenase (EC 1.3.99.1) precursor - yeast (Saccharomyces cerevisiae)	2e-30
Hp9g110	2.20004	2.81997e-14	10.6864		vacuolar protein sorting-associated protein - fission yeast (Schizosaccharomyces pombe)	2e-98
Hp1g22	2.19811	8.51933e-07	2.91308		gene: "CG3376"; product: "CG3376-PA"; Drosophila melanogaster 2R section 71 of 74 of the complete arm, complete sequence.	6e-63
Hp25g142	2.19611	7.07559e-06	6.11181		SAN1 protein - yeast (Saccharomyces cerevisiae)	3e-07
Hp15g976	2.19502	8.49458e-11	11.5872		probable membrane protein YOR223w - yeast (Saccharomyces cerevisiae)	3e-27
Hp26g1	2.19405	2.66327e-11	8.75744		CRM1 protein - yeast (Saccharomyces cerevisiae)	1e-143
Hp43g35	2.18998	2.19846e-10	10.9721		probable membrane protein YLR241w - yeast (Saccharomyces cerevisiae)	1e-138
Hp16g245	2.18951	1.28428e-11	15.1674
Hp46g94	2.18713	4.11504e-08	14.3636	FGH; S-formylglutathione hydrolase	gene: "Es10"; Mus musculus ES cells cDNA, RIKEN full-length enriched library, clone:2410046F19:esterase 10, full insert sequence.	5e-76
Hp16g233	2.18713	2.22045e-16	14.365		MOT1 protein - yeast (Saccharomyces cerevisiae)	0
Hp48g59	2.18585	3.95768e-07	5.41592		product: "lacunin"; Manduca sexta lacunin mRNA, complete cds.	0.0002
Hp31g137	2.18583	4.17969e-09	6.26988
Hp51r5165	2.1853	1.70076e-10	8.78235		gene coI intron 1 protein, Neurospora crassa mitochondrion	2e-17
Hp33g3	2.18517	3.55271e-15	14.4536		probable aldehyde reductase (EC 1.1.1.-) GCY1 - yeast (Saccharomyces cerevisiae)	7e-61
Hp42g291	2.18478	2.67786e-12	12.5079		Cutinase transcription factor 1 alpha	1e-22
Hp35g40	2.18405	1.36224e-13	14.0951		hypothetical protein YGL185c - yeast (Saccharomyces cerevisiae)	1e-38
Hp28g231	2.18343	2.75362e-07	11.1526		finger protein YJL056c - yeast (Saccharomyces cerevisiae)	2e-05
Hp15g523	2.18042	1.33449e-13	12.3478		mitochondrial inner membrane protein SHY1 - yeast (Saccharomyces cerevisiae)	1e-73
Hp24g188	2.17775	4.44089e-15	12.1463		probable membrane protein YDR141c - yeast (Saccharomyces cerevisiae)	1e-145
Hp1g250	2.17109	2.02738e-11	9.30382		hypothetical protein YMR223w - yeast (Saccharomyces cerevisiae)	5e-79
Hp32g355	2.16941	6.74255e-11	11.2268		probable membrane protein YOR306c - yeast (Saccharomyces cerevisiae)	3e-79
Hp51r4245	2.16759	8.50675e-12	10.5152
Hp6g176	2.16715	4.08313e-09	12.0531		hypothetical protein YHR080c - yeast (Saccharomyces cerevisiae)	5e-55
Hp39g795	2.1658	7.26086e-14	11.7375		hypothetical protein YIL097w - yeast (Saccharomyces cerevisiae)	2e-38
Hp24g364	2.16404	1.11022e-16	11.1317
Hp24g745	2.16233	8.17124e-13	7.6707	gi|62275462|gb|AAX78217.1| Vam7p [Hansenula polymorpha]	product: "hypothetical protein"; Candida albicans ORF DNA, clone 480c	5e-23
Hp43g8	2.16166	0	14.0354		probable membrane protein YPL072w - yeast (Saccharomyces cerevisiae)	2e-33
Hp44g726	2.15847	5.66434e-11	10.5864		hypothetical protein YGL124c - yeast (Saccharomyces cerevisiae)	2e-76
Hp16g180	2.15782	1.04579e-08	10.4148		hypothetical protein SPBC530.05 - fission yeast (Schizosaccharomyces pombe)	1e-15
Hp27g98	2.15648	2.22045e-16	11.9836		SMP2 protein - yeast (Saccharomyces cerevisiae)	1e-154
Hp39g787	2.15595	3.55271e-15	9.18552		hypothetical protein SPAC30D11.06c - fission yeast (Schizosaccharomyces pombe)	3e-63
Hp47g282	2.15498	1.52283e-09	14.9028		hypothetical protein YHR146w - yeast (Saccharomyces cerevisiae)	1e-12
Hp11g64	2.15497	0.00127184	3.50067
Hp15g791	2.15495	0.000152734	4.74562
Hp47g669	2.15445	1.42109e-14	13.8904		probable membrane protein YOR267c - yeast (Saccharomyces cerevisiae)	1e-111
Hp24g970	2.15417	2.97318e-13	10.7144		regulatory protein UGA3 - yeast (Saccharomyces cerevisiae)	1e-43
Hp47g840	2.15378	1.46549e-14	10.1945		gene: "OSJNBa0081P02.21"; product: "Unknown protein"; Oryza sativa (japonica cultivar-group) chromosome 3 clone OSJNBa0081P02, complete sequence.	4e-35
Hp24g1311	2.15364	1.62429e-10	5.5357
Hp44g18	2.15178	6.88972e-09	11.6659	gi|3688797|gb|AAC62537.1| repressible acid phosphatase [Hansenula polymorpha]	gene: "PHO1"; product: "repressible acid phosphatase"; Hansenula polymorpha repressible acid phosphatase (PHO1) gene, complete cds.	0
Hp47g779	2.15053	9.20902e-10	12.98		probable membrane protein YMR088c - yeast (Saccharomyces cerevisiae)	7e-70
Hp15g19	2.14767	3.76754e-11	12.6259		conserved hypothetical protein - yeast (Candida albicans)	7e-60
Hp14g202	2.14636	4.48341e-11	8.50099
Hp33g319	2.14613	1.33227e-15	11.8929
Hp16g7	2.14597	0	13.7293		probable membrane protein YPR091c - yeast (Saccharomyces cerevisiae)	2e-90
Hp25g297	2.14226	8.40217e-13	9.93827		hypothetical protein YBR022w - yeast (Saccharomyces cerevisiae)	6e-18
Hp31g110	2.14153	1.24772e-09	13.2548		gene: "SPBC359.06"; product: "putative class II aldolase and adducin N terminal domain; no apparent S. cerevisiae ortholog"; Schizosaccharomyces pombe cosmid c359.	1e-69
Hp5g4	2.14127	1.77858e-13	10.8757		hypothetical protein YFR029w - yeast (Saccharomyces cerevisiae)	1e-100
Hp37g130	2.14119	3.56173e-09	12.1033		gene: "dsrE"; product: "dextransucrase"; Leuconostoc mesenteroides dsrE gene for dextransucrase	5e-05
Hp14g43	2.14073	5.32907e-15	12.2361		hypothetical protein YKL010c - yeast (Saccharomyces cerevisiae)	0
Hp33g53b	2.14016	1.72792e-07	7.27847		ubiquitin-like protein - fission yeast (Schizosaccharomyces pombe)	5e-25
Hp26g430	2.13908	1.81877e-09	11.8141		gene: "pi008"; Schizosaccharomyces pombe 38 kb genomic DNA, clone 1750.	5e-19
Hp31g396	2.13816	1.9984e-15	13.0063		probable transcription adaptor ADA2 - yeast (Saccharomyces cerevisiae)	1e-136
Hp19g398	2.13576	3.84093e-12	12.2264		probable membrane protein YPL087w - yeast (Saccharomyces cerevisiae)	6e-43
Hp47g90	2.13277	1.10293e-09	11.1289
Hp9g333	2.13233	1.78276e-09	9.8839		gene: "sap45"; product: "spliceosome-associated essential protein"; Candida albicans partial mRNA for spliceosome-associated essential protein (sap45 gene)	1e-40
Hp36g2b	2.13203	1.23634e-12	9.51174		gene: "B8J24.130"; product: "conserved hypothetical protein"; Neurospora crassa DNA linkage group II BAC clone B8J24	2e-17
Hp15g447	2.13142	3.33067e-16	12.3674	gi|129561955|gb|ABO31066.1| Atg26p [Hansenula polymorpha]	gene: "UGT51B1"; product: "UDP-glucose:sterol glucosyltransferase"; Pichia pastoris UDP-glucose:sterol glucosyltransferase (UGT51B1) gene, complete cds.	0
Hp44g621	2.1312	9.36631e-10	9.1203
Hp18g199	2.12968	1.12173e-09	14.4495		probable proteasome component - fission yeast (Schizosaccharomyces pombe)	4e-82
Hp19g391	2.12945	2.08722e-14	12.0318		hypothetical protein YPL107w - yeast (Saccharomyces cerevisiae)	3e-20
Hp48g94	2.12903	9.08129e-11	11.7851		killer toxin insensitive protein 1 - yeast (Saccharomyces cerevisiae)	3e-42
Hp5g35	2.12829	7.24258e-10	13.6135		alcohol dehydrogenase (NADP) (EC 1.1.1.2) homolog YMR318c - yeast (Saccharomyces cerevisiae)	3e-91
Hp51r1713	2.12782	5.10583e-11	9.45776
Hp5g187	2.12657	1.15746e-09	12.8498		sugar transport protein STP1 - yeast (Saccharomyces cerevisiae)	6e-52
Hp16g223	2.12653	2.7276e-12	12.6915		hypothetical protein YDR051c - yeast (Saccharomyces cerevisiae)	2e-49
Hp18g149	2.12508	2.04781e-07	10.0278		hypothetical protein YJR098c - yeast (Saccharomyces cerevisiae)	1e-121
Hp1g48	2.12285	5.137e-13	10.6824		gene: "SPy1065"; product: "putative acetyltransferase"; Streptococcus pyogenes M1 GAS strain SF370, section 80 of 167 of the complete genome.	5e-08
Hp24g16	2.12271	5.62116e-07	12.2221		heat shock protein SIS1 - yeast (Saccharomyces cerevisiae)	2e-78
Hp5g342	2.12212	6.0322e-11	6.08388
Hp19g285	2.12175	4.30544e-13	12.7938
Hp32g212	2.11773	7.1565e-08	7.87066
Hp31g553	2.11745	2.22045e-16	10.581		hypothetical protein YBR047w - yeast (Saccharomyces cerevisiae)	3e-13
Hp47g273	2.11712	4.74288e-08	12.4209		gene: "RIM101"; Y.lipolytica RIM101 gene	3e-31
Hp27g127	2.11374	0	11.9387		hypothetical protein YGL224c - yeast (Saccharomyces cerevisiae)	7e-70
Hp46g67	2.11365	8.19789e-13	12.556		hypothetical protein YER051w - yeast (Saccharomyces cerevisiae)	4e-67
Hp31g367	2.11185	3.33067e-15	10.5982		hypothetical protein N2485 - yeast (Saccharomyces cerevisiae)	6e-05
Hp8g424	2.11161	8.36543e-10	13.9963		VPS13 protein - yeast (Saccharomyces cerevisiae)	0
Hp28g52	2.11105	7.29464e-10	8.93421		lysine transport protein - yeast (Saccharomyces cerevisiae)	2e-52
Hp5g483	2.10983	2.68099e-07	9.71623
Hp33g244	2.10742	3.65397e-12	12.4257		hypothetical protein YHR073w - yeast (Saccharomyces cerevisiae)	1e-125
Hp15g167	2.10737	6.28435e-06	12.881		aldo-keto reductase (EC 1.-.-.-) YPR1 - yeast (Saccharomyces cerevisiae)	8e-89
Hp15g91	2.10686	2.2371e-13	9.40801		probable purine nucleotide-binding protein YKL017c - yeast (Saccharomyces cerevisiae)	1e-157
Hp39g627	2.10578	4.35108e-12	12.7472		probable membrane protein YJR126c - yeast (Saccharomyces cerevisiae)	1e-104
Hp14g184	2.10539	5.04041e-14	12.6528	gi|85376457|gb|ABC70471.1| peroxin 17 [Hansenula polymorpha]	gene: "PEX17"; product: "Pex17p"; Pichia pastoris Pex17p (PEX17) gene, complete cds.	8e-34
Hp8g208	2.10538	0	14.6048		protein phosphatase Ssd1 homolog - yeast (Candida albicans)	0
Hp12g335	2.10117	1.55875e-13	13.2738	gi|21913144|gb|AAK84946.1| transcriptional activator Mut3p [Hansenula polymorpha]	gene: "MUT3"; product: "transcriptional activator Mut3p"; Hansenula polymorpha transcriptional activator Mut3p (MUT3) gene, complete cds.	0
Hp15g14	2.10053	3.13981e-09	12.5992		TATA box-binding protein-associated factor chain TAFII60 - yeast (Saccharomyces cerevisiae)	1e-106
Hp27g54	2.10022	5.55112e-14	11.4756		probable mitochondrial carrier protein - yeast (Candida albicans)	3e-05
Hp25g81	2.10017	1.30544e-06	13.1084		hypothetical protein YIL077c - yeast (Saccharomyces cerevisiae)	0.0002
Hp51r3122	2.09931	1.88072e-13	8.15324		conserved hypothetical protein PGUG_05169, Pichia guilliermondii ATCC 6260	3e-53
Hp19g75	2.09917	0	12.2035		transcription initiation factor IIB - yeast (Kluyveromyces marxianus var. lactis)	6e-99
Hp9g384	2.09904	3.29647e-10	10.6365		product: "hypothetical protein"; Magnaporthe grisea clone BAC 14F6 gene sequence.	6e-21
Hp16g212	2.0981	3.56826e-13	9.97653		CHITIN SYNTHASE 3 (EC 2.4.1.16) (CHITIN-UDP ACETYL-GLUCOSAMINYL TRANSFERASE 3).	0
Hp26g398	2.09796	1.11022e-16	13.0212		probable membrane protein YDL183c - yeast (Saccharomyces cerevisiae)	3e-22
Hp29bg304	2.09741	4.57079e-13	13.1199
Hp47g971	2.0964	2.28872e-12	11.2896		hypothetical protein YJL049w - yeast (Saccharomyces cerevisiae)	1e-09
Hp15g102	2.09582	5.94491e-12	13.2131		cell wall assembly regulatory protein SKN7 - yeast (Saccharomyces cerevisiae)	1e-86
Hp5g98	2.09577	2.2257e-08	13.4693		hypothetical protein YMR136w - yeast (Saccharomyces cerevisiae)	5e-11
Hp1g283	2.09509	1.23235e-14	8.93339		regulatory protein PPR1 - yeast (Saccharomyces cerevisiae)	1e-105
Hp24g1400	2.09496	9.14072e-09	13.0886		gene: "EHT1"; product: "alcohol acyl transferase"; Saccharomyces cerevisiae EHT1 gene for alcohol acyl transferase, complete cds.	9e-67
Hp2g73	2.09479	0.000239836	8.79237		zonadhesin - mouse	1e-06
Hp16g335	2.09429	9.8288e-13	13.4779
Hp24g1096	2.09343	3.33067e-16	12.3786
Hp39g315	2.09243	1.21363e-05	12.9638		gene: "MNN4"; product: "Mnn4p"; Candida albicans Mnn4p (MNN4) gene, complete cds.	3e-74
Hp9g95	2.09238	8.88178e-16	15.1884		CCC1 protein - yeast (Saccharomyces cerevisiae)	2e-71
Hp26g179	2.09217	0.000153076	14.7365		chitinase (EC 3.2.1.14) precursor - yeast (Saccharomyces cerevisiae) (strain DBY939)	1e-100
Hp39g477	2.0921	3.24185e-14	11.6986
Hp25g622	2.09179	4.04121e-14	13.9738		hypothetical protein YKL195w - yeast (Saccharomyces cerevisiae)	1e-31
Hp31g219	2.0915	4.34177e-11	10.0622		probable membrane transport protein - fission yeast (Schizosaccharomyces pombe)	6e-25
Hp16g31	2.09083	1.75837e-11	5.58508
Hp15g516	2.08982	2.75485e-09	14.088		aspartate transaminase (EC 2.6.1.1), cytosolic YLR027c [validated] - yeast (Saccharomyces cerevisiae)	1e-154
Hp31g586	2.08955	6.29496e-14	12.0868		probable membrane protein YOR141c - yeast (Saccharomyces cerevisiae)	1e-107
Hp10g4	2.08916	2.22856e-08	12.2983		beta-glucosidase (EC 3.2.1.21) precursor - yeast (Kluyveromyces marxianus var. marxianus)	2e-65
Hp33g193	2.08349	1.51879e-12	12.6549
Hp5g5	2.08259	8.8657e-08	14.4206		hypothetical protein YEL015w - yeast (Saccharomyces cerevisiae)	9e-18
Hp16g80	2.08035	6.57897e-10	10.9523		DNA-directed DNA polymerase (EC 2.7.7.7) REV3 - yeast (Saccharomyces cerevisiae)	0
Hp47g205	2.08022	3.75788e-08	6.2566
Hp37g153	2.07679	2.92277e-09	13.0121		probable serine/threonine-specific protein kinase (EC 2.7.1.-) KNS1 - yeast (Saccharomyces cerevisiae)	1e-105
Hp47g1019	2.07588	0.0214717	17.1109		fructose-bisphosphate aldolase (EC 4.1.2.13) II - yeast (Saccharomyces cerevisiae)	1e-171
Hp32g411	2.06845	1.77924e-12	11.5377		hypothetical protein SPAC12G12.12 - fission yeast (Schizosaccharomyces pombe)	2e-41
Hp47g877	2.06788	8.83937e-12	10.9136		RNA12 protein - yeast (Saccharomyces cerevisiae)	1e-174
Hp15g879	2.06512	3.31351e-07	9.20628		product: "Unknown (protein for MGC:25634)"; Mus musculus, clone MGC:25634 IMAGE:4217221, mRNA, complete cds.	4e-10
Hp24g24	2.06501	1.5099e-14	11.4082		gene: "STP22"; product: "Stp22p"; Saccharomyces cerevisiae Stp22p (STP22) gene, complete cds.	2e-15
Hp31g31	2.06337	3.0346e-07	12.6621		gene: "18A7.150"; product: "conserved hypothetical protein"; Neurospora crassa DNA linkage group V cosmid contig 18A7	2e-50
Hp25g228	2.06333	8.55793e-07	3.43167		hypothetical protein YPL269w - yeast (Saccharomyces cerevisiae)	6e-08
Hp18g160	2.06226	1.33227e-15	10.9056
Hp9g413	2.06182	6.08126e-09	9.70211		gene: "SPBPB10D8.01"; product: "putative allantoate permease of the major facilitator superfamily (MFS)"; S.pombe chromosome II BAC pB10D8.	1e-119
Hp15g5	2.06179	2.05251e-11	7.26003
Hp33g227	2.06065	4.98599e-10	11.7894
Hp24g179	2.05794	2.48788e-11	8.2418
Hp16g271	2.05789	5.79403e-12	10.7568		hypothetical protein YMR114c - yeast (Saccharomyces cerevisiae)	1e-39
Hp31g24	2.05755	5.99865e-12	11.6189		probable membrane protein YJR036c - yeast (Saccharomyces cerevisiae)	1e-133
Hp47g1044	2.05744	2.9976e-14	12.9628		product: "Ynl2515p"; Saccharomyces cerevisiae chromosome XIV left arm fragment.	7e-41
Hp42g246	2.05645	9.40334e-05	6.17581
Hp39g734	2.05572	3.92319e-09	11.1847		gene: "TTP1"; product: "Ttp1p"; Saccharomyces cerevisiae Ttp1p (TTP1) gene, complete cds.	2e-39
Hp1g9	2.05566	0.000272578	3.97237		gene: "dap"; product: "hypothetical protein"; Penicillium chrysogenum hypothetical protein (dap) gene, partial cds; and beta-N-acetylhexosaminidase precursor (hex) gene, complete cds.	1e-42
Hp46g50	2.05565	4.08518e-12	9.49972		sexual differentiation and meiosis protein ste20 - fission yeast (Schizosaccharomyces pombe)	1e-116
Hp46g59	2.05499	2.80489e-10	14.9792		26S proteasome regulatory complex chain RPN5 - yeast (Saccharomyces cerevisiae)	1e-103
Hp27g235	2.05183	1.88235e-08	12.2532		26S proteasome regulatory particle chain RPT5 - yeast (Saccharomyces cerevisiae)	0
Hp27g573	2.04837	1.34142e-10	10.7311
Hp15g126	2.0483	1.19238e-13	11.4843		hypothetical protein YEL023c - yeast (Saccharomyces cerevisiae)	1e-45
Hp18g285	2.04794	1.05511e-11	11.7139		probable membrane protein YMR313c - yeast (Saccharomyces cerevisiae)	6e-79
Hp12g276	2.0444	1.62759e-13	13.4878		probable membrane protein YBL102w - yeast (Saccharomyces cerevisiae)	1e-46
Hp23g38	2.04371	3.98687e-10	10.5477		hypothetical protein YOR021c - yeast (Saccharomyces cerevisiae)	2e-65
Hp15g1037	2.04363	4.46578e-08	11.9015
Hp18g34	2.04291	4.37428e-14	8.05272
Hp5g188	2.0414	2.33577e-07	3.40274		sugar transport protein STP1 - yeast (Saccharomyces cerevisiae)	2e-51
Hp32g390	2.03923	1.8686e-07	12.7997		FUN2 protein - yeast (Saccharomyces cerevisiae)	5e-25
Hp44g426	2.03753	1.83853e-13	12.8768		probable membrane protein YIL157c - yeast (Saccharomyces cerevisiae)	8e-25
Hp24g1287	2.03752	2.94431e-13	13.185		YOR1 protein - yeast (Saccharomyces cerevisiae)	0
Hp7g45	2.03488	1.4877e-13	11.2212		L-aminoadipate-semialdehyde dehydrogenase (EC 1.2.1.31) small chain - yeast (Saccharomyces cerevisiae)	1e-19
Hp26g389	2.03486	1.03251e-13	13.1593		hypothetical protein YDL189w - yeast (Saccharomyces cerevisiae)	1e-07
Hp27g399	2.03356	1.36557e-14	11.8762		hypothetical F-box domain protein [imported] - fission yeast (Schizosaccharomyces pombe)	7e-21
Hp24g257	2.03285	2.85218e-09	11.3833		hypothetical protein YOR174w - yeast (Saccharomyces cerevisiae)	3e-17
Hp42g140	2.0305	7.45919e-09	7.40268		pleiotropic drug resistance control protein PDR1 - yeast (Saccharomyces cerevisiae)	0.0001
Hp12g46	2.03036	2.65556e-07	8.06215		transcription regulator SPO8 - yeast (Saccharomyces cerevisiae)	1e-106
Hp8g303	2.02881	0	9.07396
Hp5g273	2.02768	1.89517e-08	11.6425		probable membrane protein YDL072c - yeast (Saccharomyces cerevisiae)	1e-31
Hp39g608	2.02749	1.22443e-05	14.7183		probable succinate dehydrogenase cytochrome b su bunit precursor - fission yeast (Schizosaccharomyces pombe)	1e-30
Hp31g641	2.02616	7.02993e-13	11.4906		BIS(5'-Nucleosyl)-Tetraphosphatase (Asymmetrical) (EC 3.6.1.17) (Diadenosine 5',5'''-P1,P4-Tetraphosphate asymmetrical hydrolase) (Diadenosine tetraphosphatase) (AP4A Hydrolase) (AP4AASE).	6e-38
Hp24g1322	2.02493	1.06358e-11	10.8371		related to MDM1 protein [imported] - Neurospora crassa	1e-131
Hp51r4955	2.0239	5.2899e-11	15.1055		hypothetical protein NFIA_061320, Neosartorya fischeri NRRL 181	4e-30
Hp51r3478	2.02078	3.64309e-12	12.5616
Hp24g67	2.01996	1.53211e-13	11.4377		probable membrane protein YCR059c - yeast (Saccharomyces cerevisiae)	2e-59
Hp24g61	2.01945	4.69291e-13	11.7286		probable membrane protein YCR054c - yeast (Saccharomyces cerevisiae)	7e-30
Hp39g127	2.0185	9.63058e-09	9.91781
Hp13g31	2.01755	2.15698e-08	12.9882
Hp39g119	2.01662	1.77058e-08	7.55896
Hp18g26	2.01463	2.723e-09	6.37975		N-carbamyl-D-amino acid amidohydrolase (EC 3.5.-.-) - Pseudomonas sp.	4e-65
Hp47g1066	2.01251	0	13.9799		hypothetical protein YOR304w - yeast (Saccharomyces cerevisiae)	0
Hp24g643	2.01145	0.00133497	2.91626
Hp44g139	2.01141	7.05325e-13	12.9071
Hp51r254	2.01127	1.4494e-12	15.2574		conserved unnamed protein product , Kluyveromyces lactis	3e-21
Hp16g50	2.01121	0	11.0433		hypothetical protein YGR277c - yeast (Saccharomyces cerevisiae)	3e-38
Hp20g42	2.01064	2.00062e-13	5.66015
Hp26g469	2.0073	3.47222e-12	10.5113		probable membrane protein YML002w - yeast (Saccharomyces cerevisiae)	3e-35
Hp47g1042	2.00538	0	13.2384		probable membrane protein YOL027c - yeast (Saccharomyces cerevisiae)	4e-83
Hp51r5089	2.00485	7.03955e-09	12.9521		gene coI intron 1 protein , Neurospora crassa mitochondrion	6e-31
Hp42g5	1.99974	1.05852e-06	13.4768		translation releasing factor RF-1 precursor, mitochondrial - yeast (Kluyveromyces marxianus var. lactis)	7e-98
Hp19g386	1.99932	0.000106797	9.2727		gene: "vps28"; product: "vps28 protein"; Yarrowia lipolytica vps28 gene for vps28 protein	7e-49
Hp32g126a	1.99763	2.35272e-10	9.36403		hypothetical protein YIL008w - yeast (Saccharomyces cerevisiae)	8e-25
Hp51r5096	1.9967	1.48874e-06	6.20039		AMI002Wp, Ashbya gossypii ATCC 10895	2e-35
Hp24g534	1.99638	1.26005e-05	10.4141		hypothetical protein YJR074w - yeast (Saccharomyces cerevisiae)	9e-23
Hp8g577	1.9962	2.28966e-09	7.41524		probable membrane protein YBR040w - yeast (Saccharomyces cerevisiae)	6e-25
Hp27g106	1.99205	2.18137e-12	11.862		FAB1 protein - yeast (Saccharomyces cerevisiae)	1e-152
Hp8g603	1.99199	5.40383e-10	9.46785
Hp37g151	1.99093	7.37077e-13	6.80668
Hp33g195	1.98979	4.34309e-10	12.9268		ABC transport protein - yeast (Candida albicans)	0
Hp47g910	1.98672	4.25104e-13	13.6778		gene: "5F3.120"; product: "related to peptide-n4-(n-acetyl-beta-d-glucosaminyl) asparaginase amidase N"; Neurospora crassa DNA linkage group V cosmid contig 5F3	4e-37
Hp42g33	1.98488	1.46794e-11	10.5158		MOB2 Protein (MPS1 Binder 2).	1e-70
Hp27g352	1.9821	3.72915e-10	11.4764		yeast reduced viability upon starvation protein 161 homolog, implicated in cell growth and cytoskeletal or ganisation - fission yeast (Schizosaccharomyces pombe)	6e-36
Hp11g69	1.97737	6.21725e-15	12.8471		26S proteasome regulatory particle chain RPT1 - yeast (Saccharomyces cerevisiae)	0
Hp8g278	1.97735	3.99376e-11	9.90711
Hp28g177	1.97693	3.81077e-11	9.50272
Hp27g211	1.97534	1.46164e-11	11.2352		gene: "YLR077W"; product: "Ylr077wp"; Saccharomyces cerevisiae chromosome XII cosmid 9449.	1e-42
Hp42g40	1.97494	0.000121309	10.9465		ras-related GTP-binding protein Pprap1 - slime mold (Physarum polycephalum)	9e-24
Hp16g49	1.97368	9.18376e-13	11.23		conserved hypothetical protein SPBC15D4.16 - fission yeast (Schizosaccharomyces pombe)	1e-126
Hp15g764	1.97232	1.10078e-09	11.4826		conserved hypothetical protein VC0373 [imported] - Vibrio cholerae (strain N16961 serogroup O1)	2e-37
Hp17g1	1.97156	1.06137e-13	13.6074		SRB9 protein - yeast (Saccharomyces cerevisiae)	3e-10
Hp47g419	1.97108	1.20495e-07	11.1949		probable chromatin assembly factor subunit - fission yeast (Schizosaccharomyces pombe)	4e-84
Hp28g94	1.971	0.0203729	8.38641		gene: "SPAP8B6.03"; product: "putative acetamidase; similar to S. cerevisiae AMD2"; S.pombe chromosome I BAC pB8B6.	1e-143
Hp24g760	1.97045	8.90399e-14	13.9734	HpPIP2	CYP1 Activatory protein.	3e-08
Hp24g515	1.9702	2.70894e-14	12.4083		related to HLJ1 protein [imported] - Neurospora crassa	1e-46
Hp16g189	1.96736	1.62264e-08	14.2237		C 3.4.25.1 proteasome endopeptidase complex () chain YC1 - yeast (Saccharomyces cerevisiae)	1e-101
Hp51r5098	1.96671	2.28655e-09	12.2823		putative maturase, Cryphonectria parasitica	4e-28
Hp51r5092	1.96665	1.27576e-12	12.8914		gene coI intron 1 protein, Neurospora crassa mitochondrion	5e-45
Hp18g226	1.96512	0.000204023	11.3506
Hp26g147	1.96429	2.10376e-09	15.9601		gene: "CYC1"; product: "cytochrome c"; Pichia stipitis cytochrome c (CYC1) gene, complete cds.	4e-49
Hp6g269	1.9633	4.24863e-07	3.57995
Hp47g1063	1.96327	1.67055e-10	10.0453		RNT1 protein - yeast (Saccharomyces cerevisiae)	2e-53
Hp50g6	1.96299	3.74751e-11	6.03815	gi|11139991|emb|CAC16082.1| hypothetical protein [Hansenula polymorpha]
Hp5g199	1.96259	2.14717e-13	12.9505		hypothetical protein SPBC16H5.12c - fission yeast (Schizosaccharomyces pombe)	7e-44
Hp19g83	1.96142	7.07812e-12	9.1204
Hp29g93	1.96105	1.48814e-12	10.8539		hypothetical protein YPL191c - yeast (Saccharomyces cerevisiae)	1e-25
Hp27g32	1.95759	0	13.3777		hypothetical protein YFR047c - yeast (Saccharomyces cerevisiae)	1e-116
Hp48g42	1.95682	8.12465e-10	12.6772		product: "transcription factor SFU1"; Candida albicans transcription factor SFU1 gene, complete cds.	5e-47
Hp1g212	1.95594	3.0258e-06	12.8156		hypothetical protein YGL047w - yeast (Saccharomyces cerevisiae)	1e-17
Hp18g283	1.95326	4.14116e-10	14.0859		C 3.4.25.1 proteasome endopeptidase complex () chain PRE1 - yeast (Saccharomyces cerevisiae)	2e-70
Hp15g506	1.95272	3.01049e-11	8.86535		hypothetical protein YDR527w - yeast (Saccharomyces cerevisiae)	9e-59
Hp9g300	1.95147	3.21965e-15	12.3165		hypothetical protein YHL002w - yeast (Saccharomyces cerevisiae)	2e-42
Hp15g985	1.95066	4.41802e-12	12.3273		gene: "panK"; product: "pantothenate kinase"; Emericella nidulans pantothenate kinase (panK) gene, complete cds.	1e-107
Hp28g37	1.94971	4.17444e-14	11.3226		probable oxidoreductase [imported] - fission yeast (Schizosaccharomyces pombe)	1e-101
Hp37g102	1.94891	1.37224e-13	12.4385
Hp39g781	1.94865	1.04639e-12	7.59057		gene: "HAK1"; product: "high affinity potassium transporter"; Debaryomyces occidentalis high affinity potassium transporter (HAK1) gene, complete cds.	0
Hp5g544	1.9484	1.00364e-13	13.0586		Ypt-interacting protein YIP2 - yeast (Saccharomyces cerevisiae)	2e-38
Hp15g1052	1.94788	1.28564e-13	10.5862		gene: "sec20"; product: "Sec20p"; Candida albicans sec20 gene for Sec20p	5e-17
Hp24g484	1.94631	3.33067e-16	9.90156		PAC2 protein - yeast (Saccharomyces cerevisiae)	2e-33
Hp16g192	1.94575	3.75919e-08	14.7098
Hp27g50	1.94505	2.52243e-13	12.1272		gene: "CPR7"; product: "Cpr7p"; Saccharomyces cerevisiae cyclophilin (CPR7) gene, complete cds.	1e-68
Hp29g275	1.94429	5.21603e-10	7.31403		hypothetical protein YIL056w - yeast (Saccharomyces cerevisiae)	2e-12
Hp8g345	1.94426	2.43515e-06	12.0225		gene: "PDE2"; product: "high affinity cAMP phosphodiesterase"; Candida albicans high affinity cAMP phosphodiesterase (PDE2) gene, complete cds.	1e-51
Hp18g117	1.94409	0	12.6368		conserved hypothetical protein Atu3467 [imported] - Agrobacterium tumefaciens (strain C58, Dupont)	2e-24
Hp31g676b	1.94342	3.98415e-12	12.0146		hypothetical protein YBR173c - yeast (Saccharomyces cerevisiae)	2e-29
Hp28g95	1.94097	4.38283e-12	11.8498		RAD1 protein - yeast (Saccharomyces cerevisiae)	1e-175
Hp37g116	1.94021	1.1279e-08	10.1854		4-Hydroxyphenylpyruvate dioxygenase (EC 1.13.11.27) (4HPPD) (HPD).	1e-102
Hp27g300	1.94015	6.66134e-16	11.0894
Hp6g243	1.93988	4.82614e-09	12.1267		probable membrane protein YPL109c - yeast (Saccharomyces cerevisiae)	1e-153
Hp46g25	1.93964	5.55951e-08	14.2676		probable NADPH2:quinone reductase (EC 1.6.5.5) YBR046c - yeast (Saccharomyces cerevisiae)	1e-102
Hp16g274	1.93959	0	13.1905		probable purine nucleotide-binding protein YKL133c - yeast (Saccharomyces cerevisiae)	7e-12
Hp39g13	1.93951	5.70098e-07	9.69615
Hp9g271	1.93929	4.50818e-05	11.8505		gene: "sr"; Drosophila melanogaster genomic scaffold 142000013386035 section 45 of 105, complete sequence.	4e-06
Hp12g498	1.93908	2.40918e-14	10.3212		exopolyphosphatase (EC 3.6.1.11) - yeast (Saccharomyces cerevisiae)	1e-38
Hp39g585	1.93862	2.64074e-09	11.7529		probable membrane protein YNL193w - yeast (Saccharomyces cerevisiae)	2e-20
Hp31g30	1.93804	1.5978e-05	13.8146		gene: "ndh64"; product: "64 kDa mitochondrial NADH dehydrogenase"; Neurospora crassa mRNA for 64 kDa mitochondrial NADH dehydrogenase	0
Hp25g289	1.93775	3.77476e-15	12.4532	gi|71152274|sp|Q5QA94|ATG18_PICAN Autophagy-related protein 18	gene: "GSA12"; product: "Gsa12p"; Pichia pastoris Gsa12p (GSA12) gene, complete cds.	1e-155
Hp31g345	1.93714	2.88658e-15	13.0183		protein YER048w-a - yeast (Saccharomyces cerevisiae)	3e-11
Hp19g189	1.93529	5.44009e-14	10.6622		hypothetical protein F26P21.180 - Arabidopsis thaliana	6e-08
Hp24g1214	1.93504	7.77156e-16	12.3166		gene: "RBD"; product: "RBD protein"; Chironomus tentans mRNA for RBD protein	6e-12
Hp12g275	1.93309	5.25322e-11	11.4991		RTG3 protein - yeast (Saccharomyces cerevisiae)	5e-18
Hp48g11	1.93302	3.8316e-12	11.903		hypothetical protein YDL161w - yeast (Saccharomyces cerevisiae)	4e-53
Hp12g110	1.93186	3.42161e-07	14.2279		gene: "MnSOD"; Candida sp. HN95 MnSOD gene	5e-83
Hp27g354	1.93179	3.83667e-07	4.92939
Hp47g1094	1.93156	1.32117e-14	10.2692		Saccharomyces cerevisiae homolog of the cif1 gene and 2 ORFs, complete cds, and one ORF, 5' end.	9e-27
Hp26g429	1.93079	2.45746e-09	7.24854
Hp27g538	1.93013	1.73598e-06	5.87611		hypothetical protein YEL065w - yeast (Saccharomyces cerevisiae)	1e-128
Hp15g854	1.92935	4.91878e-10	9.91652		p63 related protein [imported] - Neurospora crassa	3e-12
Hp31g665	1.92931	5.12627e-09	10.6425		probable membrane protein YOL119c - yeast (Saccharomyces cerevisiae)	1e-71
Hp24g95	1.92899	8.83515e-13	9.53657		gene: "PDX2"; product: "pyridoxine synthesis protein PDX2"; Cercospora nicotianae pyridoxine synthesis protein PDX2 (PDX2) gene, complete cds.	2e-34
Hp37g100	1.92899	1.41995e-11	11.8447	gi|82570666|gb|ABB83804.1| putative mannosyltransferase [Hansenula polymorpha]	gene: "OCH1"; product: "putative mannosyltransferase"; Candida albicans putative mannosyltransferase (OCH1) gene, complete cds.	5e-31
Hp51r5121	1.92813	1.35293e-05	12.1577		conserved hypothetical protein ScpofMp05, Schizosaccharomyces pombe	9e-14
Hp5g493	1.92811	3.84787e-09	11.9993
Hp5g269	1.92807	3.72725e-11	12.5576		hypothetical zinc finger protein - fission yeast (Schizosaccharomyces pombe)	3e-20
Hp39g199	1.92779	1.91377e-08	8.74975		gene: "mql1"; product: "TPR-containing protein Mql1"; Ustilago maydis TPR-containing protein Mql1 (mql1) gene, complete cds.	3e-18
Hp5g463	1.92722	4.38864e-05	16.4295		hypothetical protein YMR152w - yeast (Saccharomyces cerevisiae)	8e-29
Hp27g477a	1.92689	1.11022e-14	11.6496		YAP19 protein homolog YJL024c - yeast (Saccharomyces cerevisiae)	4e-39
Hp8g547	1.92599	3.77476e-15	13.0428
Hp20g26	1.92529	1.00266e-11	12.053		hypothetical protein YDR490c - yeast (Saccharomyces cerevisiae)	1e-103
Hp32g428	1.92504	2.50154e-10	14.7199		polyadenylate-binding protein [imported] - Guillardia theta nucleomorph	6e-08
Hp9g140	1.92449	1.05349e-10	8.97691		proteinase 2 precursor, mitochondrial inner membrane - yeast (Saccharomyces cerevisiae)	3e-34
Hp5g264	1.92398	8.61656e-06	12.8311		hypothetical protein YOR126c - yeast (Saccharomyces cerevisiae)	3e-35
Hp23g13	1.92374	2.92792e-09	12.9566		hypothetical protein YHR074w - yeast (Saccharomyces cerevisiae)	0
Hp51r2370	1.92273	2.76794e-11	8.7591
Hp11g63	1.92101	1.74109e-08	13.7446		gene: "CRP1"; product: "copper resistance-associated P-type ATPase"; Candida albicans copper resistance-associated P-type ATPase (CRP1) gene, complete cds.	0
Hp14g74	1.91965	4.65661e-12	9.96829		probable membrane protein YDL033c - yeast (Saccharomyces cerevisiae)	2e-95
Hp9g88	1.91935	1.1106e-10	14.0441		cell cycle regulator p21 protein, Wos2p - fission yeast (Schizosaccharomyces pombe)	5e-30
Hp25g238	1.9191	2.08988e-12	10.6994		gene: "MDL2"; product: "Mdl2p"; Saccharomyces cerevisiae germline (MDL2) gene, complete cds.	1e-173
Hp47g651	1.91853	9.90981e-07	12.2544		dicarboxylic amino acid permease DIP5 - yeast (Saccharomyces cerevisiae)	1e-169
Hp47g788	1.91837	0.00653113	10.5267		hypothetical protein YPR084w - yeast (Saccharomyces cerevisiae)	1e-43
Hp8g295	1.91727	1.23179e-12	13.8256		hypothetical protein YPR082c - yeast (Saccharomyces cerevisiae)	3e-57
Hp44g744	1.91623	1.15241e-13	10.3813		DNA repair protein RAD5 - yeast (Saccharomyces cerevisiae)	1e-173
Hp24g521	1.91588	3.08432e-09	6.58444
Hp15g503	1.91454	0.000145589	4.05672
Hp44g247	1.91343	3.39734e-10	8.5312
Hp33g31	1.91264	3.84581e-13	13.3388		protein kinase GCN2 (EC 2.7.1.-) - yeast (Saccharomyces cerevisiae)	0
Hp28g359	1.91227	9.86322e-13	11.2597		hypothetical protein YOL125w - yeast (Saccharomyces cerevisiae)	4e-50
Hp18g97	1.9119	1.48612e-07	6.48778
Hp26g404a	1.9111	6.31939e-13	11.3694		ATPase inhibitor, mitochondrial - yeast (Pichia jadinii)	5e-08
Hp39g523	1.90738	1.9087e-12	11.3925		hypothetical protein YDR512c - yeast (Saccharomyces cerevisiae)	9e-10
Hp33g146	1.90701	3.28626e-14	11.5243		gene: "RIM8"; product: "Rim8p"; Candida albicans strain CAI4 Rim8p (RIM8) gene, complete cds.	4e-68
Hp27g514	1.90697	0.0488356	9.2797		probable short chain dehydrogenase - fission yeast (Schizosaccharomyces pombe)	1e-40
Hp47g383	1.90597	1.57319e-13	11.2251		SCT1 protein - yeast (Saccharomyces cerevisiae)	0
Hp20g11	1.90442	1.11022e-15	12.8617		SIN3 protein-binding protein STB3 - yeast (Saccharomyces cerevisiae)	1e-17
Hp8g415	1.90431	8.10916e-09	9.7413		hypothetical protein YDR306c - yeast (Saccharomyces cerevisiae)	3e-92
Hp9g152	1.90356	5.21805e-15	13.4831		hypothetical protein YKR070w - yeast (Saccharomyces cerevisiae)	5e-87
Hp33g343	1.90007	1.35163e-08	6.3194
Hp24g894	1.89913	2.77422e-06	9.94894		gene: "B17C10.120"; product: "related to endozepine"; Neurospora crassa DNA linkage group II BAC clone B17C10	2e-29
Hp23g39	1.89868	1.19904e-14	13.1884		gene: "ADP1"; product: "ATP-dependent permease"; S.cerevisiae chromosome III complete DNA sequence	0
Hp32g406	1.89651	2.10038e-08	10.9028		hexose metabolism-related protein HEX3 - yeast (Saccharomyces cerevisiae)	2e-11
Hp27g483	1.89592	5.41789e-13	12.1988	gi|33337669|gb|AAQ13482.1|AF090325_1 carboxypeptidase B-like protease [Hansenula polymorpha]	gene: "KEX1"; product: "carboxypeptidase kex1 precursor"; Pichia pastoris carboxypeptidase kex1 precursor (KEX1) gene, complete cds.	1e-115
Hp24g1	1.89102	4.10783e-15	12.5862		probable membrane protein YNL156c - yeast (Saccharomyces cerevisiae)	2e-09
Hp46g29	1.89072	7.38432e-12	12.9257		gene: "At2g06530"; product: "expressed protein"; Arabidopsis thaliana chromosome 2 clone T12H3 map ve013, complete sequence.	3e-35
Hp15g825	1.89037	2.07168e-13	11.3878		product: "unknown"; Pichia pastoris strain GS115 Sec12 (SEC12) gene, complete cds; and unknown gene.	2e-40
Hp24g283	1.89034	5.43232e-13	11.9019		ribonucleoside-diphosphate reductase large chain - fission yeast (Schizosaccharomyces pombe)	0
Hp18g102	1.88971	2.34581e-11	15.6461	gi|51701711|sp|Q8X1T3|PYC_PICAN Pyruvate carboxylase (Pyruvic carboxylase) (PCB)	gene: "PYC"; product: "pyruvate carboxylase"; Hansenula polymorpha pyruvate carboxylase (PYC) gene, complete cds.	0
Hp24g140	1.88897	2.22045e-16	14.5841		ribonuclease P (EC 3.1.26.5) precursor, mitochondrial - yeast (Saccharomyces cerevisiae)	2e-21
Hp51r3703	1.88879	1.6265e-05	13.1942
Hp19g231	1.88675	6.66912e-10	7.99669		metal homeostasis protein BSD2 - yeast (Saccharomyces cerevisiae)	3e-33
Hp39g583	1.88649	1.70781e-10	8.28796
Hp16g303	1.8863	5.55387e-10	15.4147		hypothetical protein YDR036c - yeast (Saccharomyces cerevisiae)	3e-67
Hp28g71	1.88559	4.44089e-16	10.9501		Cutinase transcription factor 1 alpha	6e-20
Hp24g457	1.88452	2.07436e-11	12.8249		gene: "94C8.070"; product: "conserved hypothetical protein"; Neurospora crassa DNA linkage group V cosmid contig 94C8	1e-78
Hp12g105	1.88414	2.91981e-10	13.7836		phospholipase D (EC 3.1.4.4) - yeast (Candida albicans)	0
Hp15g926	1.88387	3.94901e-08	10.1587
Hp26g119a	1.88329	3.93679e-06	8.30673		hypothetical protein kin(aaB) [imported] - Guillardia theta nucleomorph	4e-08
Hp8g14	1.87974	4.83076e-09	8.55411		hypothetical protein YDR520c - yeast (Saccharomyces cerevisiae)	2e-81
Hp42g275	1.87963	1.11022e-16	10.9589	gi|136105|sp|P12808|TPM_PICAN Tropomyosin-like protein	hypothetical protein - yeast (Hansenula polymorpha) (fragment)	1e-78
Hp47g384	1.87834	1.3669e-08	10.1778		hypothetical protein YGL023c - yeast (Saccharomyces cerevisiae)	1e-06
Hp8g297	1.87808	5.47542e-08	15.2501		synaptobrevin homolog SNC1 - yeast (Saccharomyces cerevisiae)	7e-17
Hp5g414	1.8753	4.30767e-14	11.6104		gene: "RAD7"; product: "damage-repair protein"; Yeast COR gene cluster encoding iso-1-cytochrome c (CYC1), dispensible protein UTR3, osmotic growth protein (OSM1), Gly-tRNA, and UV-induced damage repair protein (RAD7), complete cds.	1e-84
Hp8g590	1.87459	1.50687e-08	15.8518		gene: "UBA1"; product: "ubiquitin-activating enzyme"; Yeast UBA1 gene for ubiquitin-activating enzyme	0
Hp48g106	1.87415	2.18048e-13	10.6072		hypothetical protein YPL196w - yeast (Saccharomyces cerevisiae)	2e-38
Hp42g72	1.87359	1.06931e-08	12.7174
Hp15g905	1.87343	0.00181365	2.58141
Hp1g122	1.8732	2.88658e-15	13.6475		probable membrane protein YPL137c - yeast (Saccharomyces cerevisiae)	1e-130
Hp26g270	1.87314	2.77112e-13	14.2591		hypothetical protein YDR334w - yeast (Saccharomyces cerevisiae)	0
Hp39g298	1.87295	3.42098e-09	14.5954		C 3.4.25.1 proteasome endopeptidase complex () chain PRE3 - yeast (Saccharomyces cerevisiae)	5e-83
Hp28g118	1.87269	2.47282e-11	8.9416		protein kinase homolog YDL025c - yeast (Saccharomyces cerevisiae)	3e-72
Hp15g1031	1.87197	1.11022e-16	13.1753		gene: "B2F7.110"; product: "conserved hypothetical protein"; Neurospora crassa DNA linkage group V BAC clone B2F7	1e-119
Hp5g392	1.87195	2.06422e-05	7.10616
Hp47g962	1.86986	1.24181e-06	9.54119		gene: "usgS"; product: "transmembrane protein UsgS"; Aspergillus nidulans transmembrane protein UsgS (usgS) and formamidase (fmdS) genes, complete cds.	1e-31
Hp9g55	1.86896	7.25486e-12	12.2949		gene: "SPCC10H11.01"; product: "DEAD/DEAH box RNA helicase"; S.pombe chromosome III cosmid c10H11.	1e-147
Hp47g1050	1.86824	1.90692e-12	10.4666		conserved hypothetical protein SPBC11G11.04 - fission yeast (Schizosaccharomyces pombe)	2e-22
Hp27g202	1.86807	3.79696e-14	10.6033		PET191 protein - yeast (Saccharomyces cerevisiae)	2e-23
Hp24g754	1.86645	6.20732e-11	9.83865		gene: "PF10_0101"; product: "hypothetical protein"; Plasmodium falciparum 3D7 chromosome 10 section 2 of 7 of the complete sequence.	9e-05
Hp51r2149	1.86626	0	14.3998		conserved hypothetical protein Kpol_1050p49, Vanderwaltozyma polyspora DSM 70294	3e-49
Hp24g445	1.86575	1.14982e-06	5.19665
Hp39g630	1.86563	1.11267e-12	12.0777		gene: "TPS2"; product: "trehalose-6-phosphate phosphatase"; Candida albicans TPS2 gene for trehalose-6-phosphate phosphatase	0
Hp24g785	1.86502	2.91323e-13	10.0847	gi|62275483|gb|AAX78218.1| Pep12p [Hansenula polymorpha]	gene: "PEP12"; product: "Pep12p"; Saccharomyces cerevisiae Pep12p gene (responsible for sorting and targeting of vacuolar proteases), complete cds.	2e-28
Hp27g325	1.8648	8.94863e-09	9.42778
Hp27g66	1.86427	2.66454e-15	10.4793
Hp31g383	1.86414	6.92577e-09	12.2925		probable membrane protein [imported] - yeast (Candida albicans)	2e-48
Hp24g75	1.86397	0	13.4037		conserved hypothetical protein - yeast (Candida albicans)	0
Hp26g223	1.86361	1.09321e-11	9.78062		hypothetical protein YCR015c - yeast (Saccharomyces cerevisiae)	5e-09
Hp24g1378	1.86197	8.64061e-06	7.8911		Mus musculus 10 days embryo whole body cDNA, RIKEN full-length enriched library, clone:2610007D20:homolog to HISTONE DEACETYLASE 8 (CLASS I HISTONE DEACETYLASE), full insert sequence.	3e-59
Hp33g388	1.86186	0	10.354		transcription activator LYS14 - yeast (Saccharomyces cerevisiae)	1e-06
Hp16g95	1.85947	2.74811e-10	13.2942		cell division control protein CDC37 - yeast (Saccharomyces cerevisiae)	1e-85
Hp24g1300	1.8585	2.45645e-10	8.72671		product: "sodium/calcium exchanger protein"; Mus musculus sodium/calcium exchanger protein mRNA, complete cds.	3e-40
Hp24g476	1.85846	7.54789e-10	10.9153		hypothetical protein YDR229w - yeast (Saccharomyces cerevisiae)	1e-32
Hp32g28	1.85828	9.20758e-10	10.6788		Type 2C Protein Phosphatase related protein [imported] - Neurospora crassa	1e-123
Hp44g311	1.85751	0.00159693	2.6624
Hp51r3284	1.85674	1.34573e-06	6.16525		transporter, Cryptococcus neoformans var. neoformans JEC21	6e-33
Hp42g34	1.85564	9.40359e-14	10.313		bimE protein - Emericella nidulans	1e-178
Hp8g571	1.85554	5.65488e-11	10.7058		gene: "cnxH"; product: "molybdopterin synthase large subunit CnxH"; Emericella nidulans molybdopterin synthase large subunit CnxH (cnxH) gene, complete cds.	6e-25
Hp33g196	1.85502	0.00136983	3.87585
Hp48g45	1.85289	3.68313e-08	10.8376
Hp44g42	1.85253	1.11575e-06	4.76977		probable cinnamoyl-coa reductase - fission yeast (Schizosaccharomyces pombe)	3e-52
Hp44g477	1.85206	8.29048e-05	12.7903	gi|3171002|gb|AAC27706.1| putative kinase Pak1p [Hansenula polymorpha]	gene: "PAK1"; product: "putative kinase Pak1p"; Hansenula polymorpha dihydroxyacetone kinase (DAK) and putative kinase Pak1p (PAK1) genes, complete cds.	0
Hp29g82	1.85193	0	10.7583		Yeast (S.cerevisiae) FUN81 gene, complete cds.	8e-14
Hp5g257	1.8519	1.33227e-15	9.862
Hp23g14	1.85184	5.21556e-10	12.1326		ribosomal protein YmS2, mitochondrial - yeast (Saccharomyces cerevisiae)	3e-49
Hp47g659	1.8518	7.54952e-14	15.7283	gi|18152941|gb|AAB68519.2| proteinase A [Hansenula polymorpha]	gene: "PEP4"; product: "proteinase A"; Hansenula polymorpha proteinase A (PEP4) gene, complete cds.	0
Hp15g920	1.84923	1.11022e-14	13.4446		C 3.4.25.1 proteasome endopeptidase complex () chain PUP2 - yeast (Saccharomyces cerevisiae)	1e-105
Hp15g377	1.84893	2.17998e-10	9.66842		hypothetical protein YBR193c - yeast (Saccharomyces cerevisiae)	3e-21
Hp33g225	1.84868	1.06803e-13	12.1551		origin recognition complex subunit 4-related protein orp4p [imported] - fission yeast (Schizosaccharomyces pombe)	5e-38
Hp5g291	1.84785	5.78293e-12	11.8553		probable vacuolar protein - fission yeast (Schizosaccharomyces pombe)	4e-54
Hp39g633	1.84512	1.39395e-05	9.08547
Hp33g51	1.84492	1.86962e-13	13.2927		protein kinase SSK2 (EC 2.7.1.-) - yeast (Saccharomyces cerevisiae)	0
Hp27g247	1.84187	0	13.9976		hypothetical protein YHR108w - yeast (Saccharomyces cerevisiae)	1e-104
Hp31g446	1.83792	1.26353e-10	12.1926		gene: "CG9480"; product: "CG9480-PB"; Drosophila melanogaster 2R section 61 of 74 of the complete arm, complete sequence.	4e-36
Hp12g85	1.83636	2.10459e-09	6.26212		hypothetical protein YNL027w - yeast (Saccharomyces cerevisiae)	5e-31
Hp19g154	1.83621	6.41709e-13	11.9688		trans-pentaprenyltranstransferase (EC 2.5.1.33) precursor - yeast (Saccharomyces cerevisiae)	1e-139
Hp18g19	1.83599	1.46128e-08	6.94396		product: "D-mandelate dehydrogenase"; Rhodotorula graminis DNA for D-mandelate dehydrogenase gene	5e-48
Hp15g225	1.8344	1.65714e-10	14.3244		YTA12 protein precursor, mitochondrial - yeast (Saccharomyces cerevisiae)	0
Hp39g148	1.83359	0.001034	8.64999
Hp29bg417	1.8301	0.000102611	13.1779
Hp6g207	1.8295	0.000345109	12.1535		gamma-glutamyltransferase homolog YLR299w - yeast (Saccharomyces cerevisiae)	1e-117
Hp15g848	1.82926	1.35526e-06	4.63439		gene: "lpl"; product: "lysophospholipase"; Neurospora crassa St. Lawrence ST74-OR23-IVA lysophospholipase (lpl) gene, complete cds.	7e-81
Hp39g500	1.82889	1.52208e-09	15.1233		dnaJ protein homolog YDJ1 - yeast (Saccharomyces cerevisiae)	1e-63
Hp47g408m	1.82837	8.18234e-14	13.1176	gi|63146669|gb|AAY34154.1| frataxin [Hansenula polymorpha]
Hp44g546	1.82607	6.27678e-07	9.76222	gi|32365669|gb|AAP80569.1| Nii2p [Hansenula polymorpha]	PHO86 protein - yeast (Saccharomyces cerevisiae)	1e-13
Hp27g116	1.82498	4.1418e-12	11.2964		probable membrane protein YOL018c - yeast (Saccharomyces cerevisiae)	1e-48
Hp9g415	1.82487	4.76806e-07	9.60729		hypothetical protein F12P19.2 [imported] - Arabidopsis thaliana	6e-35
Hp35g30	1.82314	8.23985e-12	11.8501		gene: "Cul3"; product: "cullin 3"; Mus musculus cullin 3 (Cul3) mRNA, complete cds.	1e-125
Hp1g390	1.82285	1.02777e-09	12.2843		glutamate-5-semialdehyde dehydrogenase (EC 1.2.1.41) - yeast (Saccharomyces cerevisiae)	1e-140
Hp27g357	1.82263	7.98805e-13	9.95563
Hp5g512	1.82235	7.67164e-14	12.5014		hypothetical protein YHR109w - yeast (Saccharomyces cerevisiae)	2e-20
Hp5g260	1.82211	0.00274584	12.2793		probable membrane protein YLR152c - yeast (Saccharomyces cerevisiae)	6e-64
Hp47g287	1.82179	5.15993e-10	11.9108		probable membrane protein YBR287w - yeast (Saccharomyces cerevisiae)	1e-106
Hp12g426	1.81916	0.0542135	15.8766		gene: "ACS2"; product: "acetyl-CoA synthetase"; Kluyveromyces lactis acetyl-CoA synthetase (ACS2) gene, complete cds.	0
Hp27g28	1.81844	8.87601e-11	13.6619		dnaK-type molecular chaperone SSC1 precursor, mitochondrial - yeast (Saccharomyces cerevisiae)	0
Hp24g810	1.81818	9.40459e-12	14.9003		C 3.4.25.1 proteasome endopeptidase complex () chain PRE2 precursor - yeast (Saccharomyces cerevisiae)	1e-131
Hp33g139	1.81799	4.35552e-12	15.1811		product: "D-xylulokinase"; Pichia stipitis D-xylulokinase gene, complete cds.	1e-177
Hp15g66	1.81778	7.04752e-10	14.0962		probable membrane protein YAL053w - yeast (Saccharomyces cerevisiae)	1e-172
Hp33g373	1.81762	3.23963e-13	10.2796		product: "DNA repair protein RAD5 protein"; Arabidopsis thaliana genomic DNA, chromosome 5, P1 clone:MDJ22.	2e-05
Hp42g20	1.81665	1.68432e-11	11.0715		protein-tyrosine-phosphatase (EC 3.1.3.48) YVH1 - yeast (Saccharomyces cerevisiae)	8e-65
Hp24g558	1.81588	1.41944e-07	12.7529		product: "YNL083W"; Saccharomyces cerevisiae YNL083W gene, complete cds; nuclear gene for mitochondrial product.	1e-145
Hp8g564	1.81398	2.54125e-10	15.4198		2-dehydro-3-deoxy-phosphoheptonate aldolase (EC 4.1.2.15) ARO3 - yeast (Saccharomyces cerevisiae)	1e-165
Hp47g901	1.81171	3.78697e-12	9.24031		hypothetical protein YGL242c - yeast (Saccharomyces cerevisiae)	3e-32
Hp33g371	1.81145	2.55351e-14	11.7436
Hp15g1057	1.81094	5.25557e-05	11.3131		hypothetical protein YER119c - yeast (Saccharomyces cerevisiae)	6e-86
Hp18g121	1.81078	8.67306e-13	13.1081		probable arp2-3 complex 41 kd subunit - fission yeast (Schizosaccharomyces pombe)	8e-89
Hp26g400	1.80965	1.07223e-11	11.4448		S.cerevisiae chromosome IV reading frame ORF YDL132w	1e-34
Hp51r234	1.80873	9.19361e-08	6.15043		DEHA2G02948p, Debaryomyces hansenii	6e-20
Hp33g8	1.80599	0.00804017	6.84396		haloacetate dehalogenase (EC 3.8.1.3) H-2 - Moraxella sp. plasmid pUO1	2e-08
Hp24g1235	1.80532	2.85034e-11	12.1527		probable membrane protein YIL005w - yeast (Saccharomyces cerevisiae)	1e-72
Hp48g78	1.80521	8.51123e-06	11.1446
Hp51r4434	1.80464	4.87195e-11	6.29582		C2H2 zinc finger protein Ribonuc_L-PSP Endoribonuclease L-PSP, Pichia stipitis CBS 6054	1e-30
Hp37g60	1.80408	4.312e-11	11.9823		hypothetical protein YGL131c - yeast (Saccharomyces cerevisiae)	1e-68
Hp5g498	1.80393	7.32747e-15	14.4844		MSS51 protein - yeast (Saccharomyces cerevisiae)	1e-139
Hp51r3128	1.80311	1.61541e-10	9.94043
Hp12g463	1.8026	9.31033e-13	10.4319		probable membrane protein YMR126c - yeast (Saccharomyces cerevisiae)	1e-19
Hp27g208	1.80223	2.20523e-06	12.164		gene: "RAD26"; S.cerevisiae PET191 and RAD26 gene	0
Hp44g316	1.80222	4.08528e-11	11.1579		probable membrane protein YDR049w - yeast (Saccharomyces cerevisiae)	1e-102
Hp24g317	1.80208	1.70481e-11	14.7553		glutaredoxin - yeast (Saccharomyces cerevisiae)	1e-24
Hp47g352	1.80179	2.61919e-11	8.73508	gi|129714821|gb|ABO31289.1| Atg5p [Hansenula polymorpha]	apoptosis specific protein homolog - fission yeast (Schizosaccharomyces pombe)	6e-23
Hp15g846	1.80081	1.27838e-05	9.51606		probable membrane protein YNL011c - yeast (Saccharomyces cerevisiae)	1e-92
Hp9g364	1.79961	8.83293e-13	11.9646		hypothetical conserved protein - fission yeast (Schizosaccharomyces pombe)	1e-26
Hp24g258a	1.79876	2.68674e-13	7.41412		SMD3 protein - yeast (Saccharomyces cerevisiae)	8e-23
Hp5g509	1.79779	1.71805e-09	7.54552		probable membrane protein YBL102w - yeast (Saccharomyces cerevisiae)	1e-23
Hp19g80	1.79763	2.72793e-11	11.8698		gene: "cig"; product: "cytokine inducing-glycoprotein"; Filobasidiella neoformans cig gene for cytokine inducing-glycoprotein	1e-09
Hp24g1220	1.79723	3.79307e-08	10.5221		hypothetical protein YDR228c - yeast (Saccharomyces cerevisiae)	4e-36
Hp16g227	1.79697	1.664e-12	13.7688		YSA1 protein - yeast (Saccharomyces cerevisiae)	6e-56
Hp39g152	1.79664	8.19461e-10	12.0345		hypothetical protein YHL009c - yeast (Saccharomyces cerevisiae)	3e-28
Hp8g44	1.79662	4.913e-09	8.08473		hypothetical protein YNL056w - yeast (Saccharomyces cerevisiae)	9e-29
Hp5g352	1.79644	2.41837e-09	7.04213		probable membrane protein YLR283w - yeast (Saccharomyces cerevisiae)	2e-16
Hp15g855	1.79615	1.51978e-12	12.7368		probable membrane protein YFL004w - yeast (Saccharomyces cerevisiae)	0
Hp31g499	1.79494	6.24141e-09	10.0271		gene: "SSK1"; product: "response regulator"; Saccharomyces cerevisiae response regulator (SSK1) gene, complete cds and stem loop mutation suppressor (SSL1) gene, 3' end.	2e-39
Hp33g167	1.79307	1.38487e-11	12.8087		product: "hypothetical protein"; S.cerevisiae chromosome III complete DNA sequence	2e-51
Hp33g237	1.79192	2.41196e-12	12.8276
Hp51r1323	1.7904	2.62389e-11	9.05304		conserved hypothetical protein PGUG_02559, Pichia guilliermondii ATCC 6260	6e-42
Hp44g502	1.78961	0	11.5282		gene: "CG10333"; product: "GM01081p"; Drosophila melanogaster GM01081 full length cDNA.	1e-131
Hp15g921	1.78928	6.64304e-09	11.4307		transcription factor GCN5 - yeast (Saccharomyces cerevisiae)	1e-163
Hp44g642	1.78848	7.13096e-13	12.397		gene: "SEC17"; product: "Sec17"; Pichia pastoris strain GS115 Sec17 (SEC17) gene, complete cds.	6e-78
Hp42g326	1.78825	4.97383e-10	12.7101		hypothetical protein YJR119c - yeast (Saccharomyces cerevisiae)	1e-107
Hp8g628	1.78739	0.000613685	3.451		hypothetical protein YDL238c - yeast (Saccharomyces cerevisiae)	1e-110
Hp15g632	1.7867	0.00578291	3.95117
Hp27g474	1.78664	3.51406e-07	12.555		probable beta-adaptin - fission yeast (Schizosaccharomyces pombe)	3e-95
Hp24g241	1.78654	1.37938e-07	11.7829		product: "DnaJ homolog"; Arabidopsis thaliana genomic DNA, chromosome 3, P1 clone: MEB5.	2e-08
Hp24g1442	1.78499	0.000288233	2.75478
Hp51r5119	1.78449	1.69378e-06	12.9062		conserved hypothetical protein ScpofMp05 , Schizosaccharomyces pombe	7e-35
Hp8g182	1.78322	7.12319e-13	10.3992		probable membrane protein YDR003w - yeast (Saccharomyces cerevisiae)	1e-05
Hp12g34	1.78293	8.30163e-11	10.5437		DNA repair protein RAD16 - yeast (Saccharomyces cerevisiae)	0
Hp8g364	1.78227	1.23954e-07	14.0378		COX17 protein - yeast (Saccharomyces cerevisiae)	5e-08
Hp35g32	1.78085	2.39779e-09	15.0334		ubiquitin-protein ligase (EC 6.3.2.19) RSP5 - yeast (Saccharomyces cerevisiae)	0
Hp9g122	1.78035	9.55611e-05	12.9997		heat shock protein 16 - fission yeast (Schizosaccharomyces pombe)	1e-09
Hp32g536	1.78006	4.15257e-12	10.4895	gi|11139990|emb|CAC16081.1| Zn(II)2Cys6 transcription factor [Hansenula polymorpha]	gene: "YNA2"; product: "Zn(II)2Cys6 transcription factor"; Hansenula polymorpha YNT1, YNI1, YNR1, YNA1 & YNA2 genes	0
Hp5g529	1.77894	0.0132098	12.9102		histone H2A.2 - fission yeast (Schizosaccharomyces pombe)	2e-48
Hp19g70	1.77876	0.177963	15.2465		heat shock protein HSP26 - yeast (Saccharomyces cerevisiae)	1e-24
Hp44g432	1.77659	7.55507e-13	11.5744		gene: "SPAC1002.12c"; product: "probable succinate-semialdehyde dehydrogenase"; S.pombe chromosome I cosmid c1002.	1e-135
Hp20g81	1.77574	1.5842e-11	12.1919		S.cerevisiae chromosome XV reading frame ORF YOL077c	6e-15
Hp15g160	1.77413	9.3006e-07	13.4134
Hp24g435	1.77283	2.08376e-10	12.6638		C 3.4.25.1 proteasome endopeptidase complex () chain YC7-alpha - yeast (Saccharomyces cerevisiae)	4e-88
Hp42g7	1.77258	1.60079e-11	11.8945		nuclear pore protein NUP84 - yeast (Saccharomyces cerevisiae)	8e-68
Hp19g246	1.7707	8.41609e-11	10.752
Hp47g458	1.77042	9.9339e-10	13.7216		hypothetical protein YIL063c - yeast (Saccharomyces cerevisiae)	2e-25
Hp16g53	1.77022	4.38916e-12	15.1956		hypothetical protein YMR304w - yeast (Saccharomyces cerevisiae)	0
Hp14g1	1.77004	0.00121177	7.1545		probable membrane protein YFL007w - yeast (Saccharomyces cerevisiae)	3e-27
Hp33g351	1.76981	7.42295e-13	7.42407
Hp39g372	1.76946	2.51571e-11	14.1376		gene: "PKA-R"; product: "cAMP-dependent protein kinase regulatory subunit"; Candida albicans cAMP-dependent protein kinase regulatory subunit (PKA-R) gene, complete cds.	1e-106
Hp18g98	1.7692	4.22606e-12	13.0075		oxidoreductase Atu0238 [imported] - Agrobacterium tumefaciens (strain C58, Dupont)	2e-35
Hp51r5088	1.76815	7.94329e-08	11.5644		Group II intron maturase-specific domain protein, Arthrospira maxima CS-328	0.0001
Hp31g321	1.76807	7.56702e-10	11.4239		gene: "Ca20C1.08c"; product: "conserved hypothetical protein"; C.albicans cosmid Ca20C1.	7e-62
Hp25g315	1.76531	5.08271e-09	11.9604		probable glycosyl transferase - fission yeast (Schizosaccharomyces pombe)	9e-28
Hp51r5084	1.76505	1.58487e-05	13.402		conserved hypothetical protein ScpofMp05, Schizosaccharomyces pombe	1e-52
Hp6g165	1.76469	2.37526e-09	13.3388		fructose-2,6-bisphosphate 2-phosphatase (EC 3.1.3.46) - yeast (Saccharomyces cerevisiae)	1e-153
Hp46g16	1.76449	1.15243e-09	10.263		PRP9 protein - yeast (Saccharomyces cerevisiae) (strain S288C)	5e-40
Hp9g381	1.76438	1.50358e-12	6.07155		gene: "PF14_0128"; product: "ubiquitin conjugating enzyme, putative"; Plasmodium falciparum 3D7 chromosome 14 section 3 of 13 of the complete sequence.	6e-20
Hp44g480	1.76367	0.000197927	7.69702	gi|61211741|sp|Q5QJC0|ATG21_PICAN Autophagy-related protein 21	hypothetical protein B12F1.70 [imported] - Neurospora crassa	3e-65
Hp47g741	1.76357	2.59589e-09	9.29007	gi|129561959|gb|ABO31068.1| Atg28p [Hansenula polymorpha]
Hp19g396	1.76195	8.01337e-12	10.7662
Hp1g51	1.76159	2.38153e-05	8.63602		gene: "mtr"; mtr=methyltryptophan resistant [Neurospora crassa, Genomic, 2061 nt].	1e-05
Hp16g70	1.76093	5.5515e-10	11.7468		DNA repair protein RAD14 - yeast (Saccharomyces cerevisiae)	2e-56
Hp4g2	1.76034	6.93225e-11	7.53866
Hp15g912	1.75939	2.98605e-09	10.4749	gi|77176688|gb|ABA64462.1| PTS2-targeted peroxisomal matrix protein import [Hansenula polymorpha]	gene: "PEX7"; product: "peroxisomal receptor for PTS2-containing proteins Pex7p"; Pichia pastoris peroxisomal receptor for PTS2-containing proteins Pex7p (PEX7) gene, complete cds.	1e-106
Hp5g318	1.75814	1.40905e-05	8.07513		probable membrane protein YLR151c - yeast (Saccharomyces cerevisiae)	4e-47
Hp14g4	1.75787	1.44446e-06	10.7624		gene: "eng2"; product: "endo-1,3-beta-glucanase"; Candida albicans eng2 gene for endo-1,3-beta-glucanase	1e-174
Hp46g91	1.75692	6.73905e-13	11.783	Homology to potential mitochondrial protein Fmp22 (Candida albicans)	Hypothetical 36.5 KD Protein in EGD2-SUN1 intergenic region	3e-34
Hp6g8	1.75662	0.0482466	9.93109		probable inorganic phosphate transport protein PHO84 - yeast (Saccharomyces cerevisiae)	0
Hp24g1441	1.75583	5.00519e-10	5.78792
Hp12g107	1.75503	0.101372	9.93269
Hp47g981b	1.75322	3.45083e-05	11.1199		ubiquinol-cytochrome-c reductase (EC 1.10.2.2) chain VII, 14K - yeast (Pichia jadinii)	2e-06
Hp25g89	1.75284	4.82577e-10	13.0243		gene: "SEN3"; Saccharomyces cerevisiae tRNA processing affecting protein (SEN3) gene, complete cds.	0
Hp8g614	1.75272	1.30834e-07	12.4876		probable membrane protein YPR194c - yeast (Saccharomyces cerevisiae)	0
Hp47g130	1.75212	6.83897e-14	10.1546		probable membrane protein YDR333c - yeast (Saccharomyces cerevisiae)	1e-68
Hp9g370	1.7519	2.35449e-08	12.6557		dihydrolipoamide S-acetyltransferase (EC 2.3.1.12) precursor - yeast (Saccharomyces cerevisiae)	1e-141
Hp24g1082	1.75174	3.58935e-13	12.5649	HpMDV1	hypothetical protein YKR036c - yeast (Saccharomyces cerevisiae)	2e-66
Hp37g160	1.75103	4.12819e-09	14.0298		C 3.4.25.1 proteasome endopeptidase complex () chain PRS3 - yeast (Saccharomyces cerevisiae)	1e-107
Hp13g62	1.74893	5.15631e-10	7.98452		hypothetical protein YMR130w - yeast (Saccharomyces cerevisiae)	3e-18
Hp47g1051	1.74788	7.52385e-06	12.8431		probable membrane protein YBR255w - yeast (Saccharomyces cerevisiae)	6e-16
Hp42g30	1.74743	2.94565e-10	14.303		Yeast UGA1 gene for GABA transaminase (4-aminobutyrate aminotransferase) (EC 2.6.1.19)	1e-171
Hp47g830	1.74731	0.000267526	3.52056
Hp29g125	1.74671	3.99684e-05	12.4371		hypothetical protein CG1 (strain HB3) - malaria parasite (Plasmodium falciparum)	2e-08
Hp25g290	1.74619	1.32205e-07	9.70743		gene: "LIG4"; product: "ATP-dependent DNA ligase"; Candida albicans LIG4 gene for ATP-dependent DNA ligase	1e-108
Hp12g150	1.74463	5.43543e-12	11.9089		hypothetical protein YMR113w - yeast (Saccharomyces cerevisiae)	7e-83
Hp51r3060	1.74449	2.50579e-07	7.52424
Hp6g10	1.74339	9.80164e-10	8.54554		probable vacuolar protein sorting-associated pro tein - fission yeast (Schizosaccharomyces pombe)	2e-61
Hp24bg2096	1.74335	0.0735138	8.72157
Hp25g649	1.74325	2.49363e-09	13.2464		probable membrane protein YNR074c - yeast (Saccharomyces cerevisiae)	1e-40
Hp24g234	1.74069	3.32934e-12	8.86146		probable pre-mRNA splicing factor ATP-dependent RNA helicase SPBC17G9.01 [imported] - fission yeast (Schizosaccharomyces pombe) (fragment)	0
Hp39g800	1.73888	3.20234e-05	5.01441
Hp7g61	1.73851	2.4961e-10	9.80351		probable double-stranded rna specific adenosine deaminase - fission yeast (Schizosaccharomyces pombe)	1e-37
Hp24g693	1.73777	1.65238e-11	12.0628		gene: "YPD1"; product: "Ypd1"; Candida albicans Ypd1 (YPD1) gene, complete cds.	4e-21
Hp22g5	1.73688	2.11535e-09	11.5377		hypothetical protein YNL152w - yeast (Saccharomyces cerevisiae)	1e-08
Hp17g10	1.7363	3.59303e-05	6.88604		product: "unknown"; Bordetella pertussis D-3-phosphoglycerate dehydrogenase homolog (serA) and Brg1 (brg1) genes, complete cds.	1e-37
Hp25g256	1.736	1.99739e-06	9.89777
Hp24g278	1.73587	1.75966e-08	9.84805		hypothetical protein YPL123c - yeast (Saccharomyces cerevisiae)	2e-72
Hp15g263	1.73573	2.16446e-09	8.7041		FUN16 protein - yeast (Saccharomyces cerevisiae)	3e-79
Hp25g580	1.73528	8.94892e-09	9.07831		hypothetical protein YPR090w - yeast (Saccharomyces cerevisiae)	1e-56
Hp25g541	1.73521	1.12132e-10	12.2454		gene: "CCC2"; product: "copper-transporting P-type ATPase"; Candida albicans copper-transporting P-type ATPase (CCC2) gene, CCC2-b allele, complete cds.	0
Hp12g360	1.73474	1.57925e-05	7.73901		probable membrane protein YCR037c - yeast (Saccharomyces cerevisiae)	0
Hp27g590	1.73427	2.72934e-05	10.5348		allantoate transport protein - yeast (Saccharomyces cerevisiae)	1e-121
Hp8g255	1.73388	1.07354e-09	10.6623		gene: "VPS17"; Saccharomyces cerevisiae Vsp17 protein gene, complete cds.	1e-62
Hp15g458	1.73348	1.71084e-08	10.2235		probable membrane protein YNL065w - yeast (Saccharomyces cerevisiae)	1e-74
Hp44g728	1.73153	8.90959e-08	10.8743		probable membrane protein YOL002c - yeast (Saccharomyces cerevisiae)	5e-62
Hp32g314	1.73092	7.77156e-16	12.1971		hypothetical protein YLR352w - yeast (Saccharomyces cerevisiae)	6e-54
Hp15g381	1.73037	3.95017e-13	9.29515		hypothetical protein YOR258w - yeast (Saccharomyces cerevisiae)	3e-21
Hp47g1043	1.72915	1.37019e-11	9.57154
Hp7g54	1.72786	1.3691e-07	11.8697		hypothetical protein YDL214c - yeast (Saccharomyces cerevisiae)	2e-26
Hp26g143	1.72708	6.38589e-08	15.7398		YTA11 protein - yeast (Saccharomyces cerevisiae)	0
Hp51r5114	1.72646	5.24468e-07	13.814		conserved hypothetical protein ScpofMp05 ,Schizosaccharomyces pombe	4e-47
Hp24g1238	1.7258	3.21965e-15	12.4212		product: "putative transcriptional activator"; Aspergillus oryzae gene for putative transcriptional activator, complete cds.	3e-16
Hp19g10	1.72563	4.88498e-15	13.2602		thioredoxin - Emericella nidulans	4e-21
Hp24g249	1.72454	9.65894e-15	14.3269		MPT1 protein - yeast (Saccharomyces cerevisiae)	6e-36
Hp15g797	1.72345	6.03766e-10	11.2452		hypothetical protein T19A5.2 - Caenorhabditis elegans	6e-77
Hp42g22	1.72299	1.6615e-07	11.114
Hp47g703	1.72267	1.11933e-11	12.5456		SHE4 protein - yeast (Saccharomyces cerevisiae)	8e-35
Hp16g54	1.72258	2.68052e-12	11.0942		UTR1 protein - yeast (Saccharomyces cerevisiae)	1e-119
Hp44g276	1.72218	9.33921e-11	5.67191
Hp31g304	1.7212	0.000212524	11.1778		hypothetical protein YDR214w - yeast (Saccharomyces cerevisiae)	2e-25
Hp24g1105	1.72049	3.51356e-11	12.9615
Hp9g47	1.72043	3.94873e-10	10.2515		hypothetical protein YPL181w - yeast (Saccharomyces cerevisiae)	2e-13
Hp32g321	1.72	1.74825e-11	10.8672		hypothetical protein YCR030c - yeast (Saccharomyces cerevisiae)	2e-64
Hp13g2	1.71901	1.08081e-05	13.9467		cyclophilin-like protein CPR6 - yeast (Saccharomyces cerevisiae)	3e-89
Hp12g519	1.71874	4.93316e-11	11.6949		gene: "CG4774"; product: "AT14373p"; Drosophila melanogaster AT14373 full insert cDNA.	2e-37
Hp33g302	1.71862	2.60493e-10	10.5864		gene: "AO-I"; product: "copper amine oxidase"; Aspergillus niger copper amine oxidase (AO-I) mRNA, complete cds.	1e-127
Hp44g114	1.71841	1.20466e-11	9.73709		hypothetical protein SPBC25B2.10 - fission yeast (Schizosaccharomyces pombe)	2e-21
Hp15g374	1.7183	3.72914e-10	12.2665
Hp35g50	1.7169	2.73026e-12	12.3504		probable vesicular protein transport protein - fission yeast (Schizosaccharomyces pombe)	5e-20
Hp18g110	1.71566	5.9729e-08	10.6109		gene: "SPBC543.08"; product: "hypothetical protein"; S.pombe chromosome II cosmid c543.	2e-20
Hp33g48	1.71323	4.69949e-05	8.00597
Hp47g388	1.71281	0.000256347	11.6737
Hp51r3558	1.71248	1.27697e-09	6.77441		conserved hypothetical protein PGUG_02559, Pichia guilliermondii ATCC 6260	3e-80
Hp1g331	1.71169	6.42908e-11	11.844		probable membrane protein yagD - Escherichia coli (strain K-12)	1e-47
Hp12g148	1.71089	1.17684e-14	12.8122		gene: "ste7"; product: "MAP kinase kinase"; Yarrowia lipolytica ste7 gene	4e-85
Hp33g382	1.71013	1.25696e-05	12.8141
Hp8g228	1.70998	9.62337e-11	8.99988		unnamed ORF; Sequence 11 from Patent WO0075305.	1e-17
Hp18g197	1.70912	1.3323e-06	8.72082		probable membrane protein YJR044c - yeast (Saccharomyces cerevisiae)	3e-17
Hp39g133	1.70788	2.12338e-05	15.9659		Thioredoxin II (TR-II).	4e-28
Hp24g1258	1.70452	2.22045e-16	12.6871		gene: "digA"; product: "DigA protein"; Aspergillus nidulans digA gene, exons 1-3	1e-114
Hp25g282	1.70287	3.51567e-10	11.0818		probable transcription factor PHD1 - yeast (Saccharomyces cerevisiae)	3e-40
Hp31g171b	1.70145	2.35881e-11	9.58679
Hp46g71	1.70132	2.95342e-12	11.9901
Hp18g58	1.70121	4.87644e-10	12.4514	gi|129561951|gb|ABO31064.1| Atg22p [Hansenula polymorpha]	hypothetical protein YCL038c - yeast (Saccharomyces cerevisiae)	4e-99
Hp20g67	1.70092	8.71834e-09	10.2744		probable membrane protein YMR134w - yeast (Saccharomyces cerevisiae)	0.0001
Hp8g370	1.70012	8.81415e-11	14.5272		probable protein kinase YCR008w (EC 2.7.1.-) - yeast (Saccharomyces cerevisiae)	1e-57
Hp35g24	1.69844	2.88769e-13	10.195		gene: "TAD3"; product: "tRNA-specific adenosine-34 deaminase subunit Tad3p/ADAT3"; Saccharomyces cerevisiae TAD3 gene for tRNA-specific adenosine-34, deaminase subunit Tad3p, exons 1-3	6e-43
Hp31g154	1.69666	5.55823e-11	11.0543		gene: "CG17569"; product: "SD21833p"; Drosophila melanogaster SD21833 full insert cDNA.	4e-07
Hp39g10	1.69612	3.48039e-08	11.4431
Hp47g986	1.69497	8.14784e-10	11.4532		gene: "hsp10"; product: "putative heat shock protein 10"; Mortierella alpina hsp10 gene for putative heat shock protein 10, exons 1-4	5e-22
Hp5g554	1.6937	1.07248e-13	12.7971		leucine-tRNA ligase (EC 6.1.1.4) precursor, mitochondrial - yeast (Saccharomyces sp.)	0
Hp5g482	1.69351	1.72612e-09	14.984		unnamed ORF; Sequence 9 from Patent WO0075305.	1e-110
Hp44g721	1.69291	9.83689e-09	5.50376
Hp14g169	1.69286	8.0744e-09	12.6259		product: "ferrodoxin-NADP(+) reductase"; Salvelinus fontinalis ferrodoxin-NADP(+) reductase mRNA, complete cds; nuclear gene for mitochondrial product.	1e-73
Hp37g117	1.69208	0.114798	2.35155
Hp2g164	1.69182	8.77076e-12	11.7127
Hp19g168	1.6916	4.03316e-07	8.52464		product: "ldlCp-related protein"; Drosophila melanogaster ldlCp-related protein gene, exon 4 and complete cds.	0.0006
Hp24g596	1.6901	4.74075e-09	12.0931
Hp11g60	1.69008	2.01448e-11	14.2022		26S proteasome regulatory particle chain RPT2 - yeast (Saccharomyces cerevisiae)	0
Hp27g68	1.68987	6.65898e-10	9.517		probable membrane protein YLR251w - yeast (Saccharomyces cerevisiae)	8e-24
Hp24g408	1.68954	0.000152361	7.18866		probable membrane protein YMR244w - yeast (Saccharomyces cerevisiae)	7e-87
Hp37g53	1.68896	3.55271e-15	14.3369		casein kinase-1 homolog hhp1 - fission yeast (Schizosaccharomyces pombe)	1e-145
Hp44g401	1.68839	0.000105966	7.47797
Hp15bg1290	1.68828	9.91538e-07	10.121
Hp26g431	1.68578	8.1218e-08	12.7459		H+exporting ATPase (EC 3.6.3.6), vacuolar, 36K chain - yeast (Saccharomyces cerevisiae)	1e-128
Hp42g334	1.68464	5.88085e-13	11.407		hypothetical protein YPL034w - yeast (Saccharomyces cerevisiae)	1e-06
Hp25g260	1.68359	3.12278e-11	9.02585		amino-terminal amidase (EC 3.5.1.-) NTA1 - yeast (Saccharomyces cerevisiae)	2e-48
Hp31g460	1.68173	0.000436687	10.1791		PET8 protein - yeast (Saccharomyces cerevisiae)	6e-83
Hp2g125	1.68152	0.00010268	14.6873		malate dehydrogenase (EC 1.1.1.37) precursor, mitochondrial - yeast (Saccharomyces cerevisiae)	1e-124
Hp15g485	1.68093	3.9797e-10	12.7609		AIP2 protein - yeast (Saccharomyces cerevisiae)	0
Hp39g270	1.68079	3.90554e-09	10.9289		probable membrane protein YGR096w - yeast (Saccharomyces cerevisiae)	2e-44
Hp24g527	1.67885	7.14451e-10	14.468		hypothetical protein YIL070c - yeast (Saccharomyces cerevisiae)	1e-17
Hp19g214	1.67814	2.62713e-10	11.9825		hypothetical protein SPAC2F7.07c - fission yeast (Schizosaccharomyces pombe)	2e-41
Hp24g612	1.67811	7.48739e-08	12.3422		hypothetical protein - Synechocystis sp. (strain PCC 6803)	2e-12
Hp11g39	1.67768	0.000492373	3.97383
Hp2g87	1.67528	6.16063e-13	14.7808		26S proteasome regulatory particle chain RPT4 - yeast (Saccharomyces cerevisiae)	1e-180
Hp44g210	1.67479	8.32884e-10	11.2074		hypothetical protein YHR188c - yeast (Saccharomyces cerevisiae)	1e-140
Hp31g241	1.67353	0.000385385	9.23723
Hp6g248	1.67311	8.93124e-08	14.0028		vip1 protein - fission yeast (Schizosaccharomyces pombe)	3e-21
Hp39g473	1.67269	0.0178885	6.59939		hypothetical protein jhp0295 - Helicobacter pylori (strain J99)	1e-105
Hp27g145	1.67267	6.16096e-12	10.5135		gene: "B8J24.050"; product: "conserved hypothetical protein"; Neurospora crassa DNA linkage group II BAC clone B8J24	1e-15
Hp25g486	1.67266	4.14237e-09	9.31935		gene: "mrp"; Bradyrhizobium japonicum DNA, complete genome, strain: USDA110, section 14/31.	4e-61
Hp27g447	1.67033	0.00100665	9.07732		conserved hypothetical protein SPBC3B9.17 - fission yeast (Schizosaccharomyces pombe)	1e-21
Hp27g144	1.66955	1.92172e-08	11.6144	gi|2498758|sp|Q00925|PEX8_PICAN Peroxisomal biogenesis factor 8 precursor (Peroxin-8) (Peroxisomal protein PER1)	peroxisomal matrix protein PER1 - yeast (Hansenula polymorpha)	0
Hp31g504	1.66837	4.11104e-11	10.4801
Hp24g82	1.66739	9.99201e-15	12.9509		gene: "RHF1"; product: "Rhf1"; Yarrowia lipolytica Rhf1 (RHF1) gene, complete cds.	9e-16
Hp31g322	1.667	7.8948e-13	9.6982		gene: "Ca20C1.08c"; product: "conserved hypothetical protein"; C.albicans cosmid Ca20C1.	1e-56
Hp51r5135	1.66518	2.61571e-06	13.7858		conserved hypothetical protein ScpofMp05, Schizosaccharomyces pombe	3e-20
Hp47g498	1.66317	2.41735e-06	9.50105		protein kinase SMK1 (EC 2.7.1.-) - yeast (Saccharomyces cerevisiae)	1e-117
Hp46g11	1.66266	3.08186e-07	12.8769	gi|21362993|sp|O94213|TPS1_PICAN Alpha,alpha-trehalose-phosphate synthase [UDP-forming] (Trehalose-6-phosphate synthase) (UDP-glucose-glucosephosphate glucosyltransferase)	gene: "TPS1"; product: "trehalose-6-phosphate synthase"; Hansenula polymorpha TPS1 gene	0
Hp44g82	1.66225	4.46432e-06	4.89627		gene: "hxtA"; product: "hexose transporter protein"; Aspergillus parasiticus NADH oxidase (nadA), hexose transporter protein (hxtA), alpha-1-6-glucosidase (glcA), and sugar regulator (sugR) genes, complete cds.	2e-68
Hp46g27	1.66172	7.51732e-12	13.4198		gene: "Ca20C1.20"; product: "serine /threonine protein kinase"; C.albicans cosmid Ca20C1.	2e-92
Hp9g46	1.66133	3.61178e-12	11.9728		gene: "vpsB"; product: "VpsB"; Aspergillus nidulans gene for VpsB, complete cds.	1e-110
Hp23g23	1.66079	2.0639e-13	11.5038		hypothetical protein YER173w - yeast (Saccharomyces cerevisiae)	4e-35
Hp26g311	1.66023	3.42099e-11	10.463	gi|77862486|gb|ABB04524.1| Dol-P-Man dependent alpha-1,3-mannosyltransferase [Hansenula polymorpha]	ALG3 protein - yeast (Saccharomyces cerevisiae)	5e-73
Hp47g1035	1.65901	0.0449219	3.97987
Hp24g603	1.65885	2.55514e-07	11.2135	gi|51173179|gb|AAT97412.1| peroxin 2 [Hansenula polymorpha]	Peroxisomal protein PER6 (Peroxin-2).	2e-86
Hp33g214	1.65855	3.19744e-14	14.2108		clathrin-associated protein complex medium chain - yeast (Saccharomyces cerevisiae)	1e-125
Hp1g210	1.65616	9.75799e-05	16.543		heat shock protein PIR1 - yeast (Saccharomyces cerevisiae)	1e-66
Hp24g680m	1.65564	2.13829e-12	8.65459	gi|129561943|gb|ABO31060.1| Atg16p [Hansenula polymorpha]	Arabidopsis thaliana genomic DNA, chromosome 5, TAC clone:K6A12.	6e-05
Hp12g494	1.65557	2.5347e-10	13.5367		hypothetical protein YJR138w - yeast (Saccharomyces cerevisiae)	1e-163
Hp26g448	1.65513	0.000105656	13.1331		hypothetical protein YKL059c - yeast (Saccharomyces cerevisiae)	3e-60
Hp47g621	1.65488	4.04134e-06	10.0379		gene: "SPAC1002.14"; product: "conserved hypothetical C3HC4 type zinc finger protein; similar to yeast YML068W"; S.pombe chromosome I cosmid c1002.	6e-45
Hp48g37	1.65462	4.44089e-16	8.93259		PET112 protein - yeast (Saccharomyces cerevisiae)	1e-107
Hp24g639	1.65441	2.56712e-09	10.4671		serine/threonine-protein kinase ssp1 - fission yeast (Schizosaccharomyces pombe)	5e-36
Hp47g792	1.65342	3.79696e-13	12.7115		hypothetical protein SPCC550.08 - fission yeast (Schizosaccharomyces pombe)	2e-12
Hp19g329	1.65289	3.49029e-06	9.80761		alpha-tubulin suppressor ATS1 - yeast (Saccharomyces cerevisiae)	1e-29
Hp39g46	1.64717	2.22518e-11	9.40387		probable membrane protein YLR242c - yeast (Saccharomyces cerevisiae)	6e-16
Hp25g49	1.64614	3.63966e-09	13.9001		hypothetical protein YNL168c - yeast (Saccharomyces cerevisiae)	1e-57
Hp27g402	1.64486	2.82663e-13	13.6578		probable membrane protein YMR109w - yeast (Saccharomyces cerevisiae)	0
Hp47g534	1.64311	2.02077e-08	10.4734		probable finger protein YOL054w - yeast (Saccharomyces cerevisiae)	2e-17
Hp39g792	1.6428	7.74248e-11	10.5474
Hp29g234	1.64151	1.4058e-10	9.23305
Hp47g1054	1.64111	2.13455e-09	11.6175		hypothetical protein YOR308c - yeast (Saccharomyces cerevisiae)	2e-05
Hp29g233	1.64098	7.81738e-09	9.37661
Hp8g350	1.64077	0.000446147	14.9017		heat shock protein DDR48 - yeast (Saccharomyces cerevisiae)	1e-13
Hp24g311	1.6405	2.35032e-05	11.7135		succinate dehydrogenase (EC 1.3.99.1) precursor - yeast (Saccharomyces cerevisiae)	6e-26
Hp15g884	1.63911	0	10.6563		hypothetical protein YHL024w - yeast (Saccharomyces cerevisiae)	2e-38
Hp25g40	1.63814	4.72051e-11	12.5841		SLY1 PROTEIN.	1e-180
Hp24g627	1.63737	7.69372e-08	14.4352		hypothetical protein YMR172w - yeast (Saccharomyces cerevisiae)	0.0002
Hp42g135	1.63652	3.25604e-08	10.1716		hypothetical protein YER152c - yeast (Saccharomyces cerevisiae)	1e-109
Hp15g269	1.63518	0.000942783	5.26986		probable membrane protein YLR278c - yeast (Saccharomyces cerevisiae)	1e-115
Hp33g395	1.63486	1.66109e-09	8.08615		probable phosphoesterase (EC 3.1.-.-) YHR202w [similarity] - yeast (Saccharomyces cerevisiae)	1e-107
Hp26g116	1.63441	1.38212e-12	10.404		PRK1 protein - yeast (Saccharomyces cerevisiae)	2e-95
Hp47g517	1.63437	0.00222664	11.3335		acetamidase - fission yeast (Schizosaccharomyces pombe)	5e-98
Hp31g335	1.63415	0.00229316	4.66855
Hp1g298	1.63413	4.37388e-11	10.6393		hypothetical protein YDR295c - yeast (Saccharomyces cerevisiae)	5e-14
Hp27g191	1.63394	3.2685e-13	14.6374		C 3.4.25.1 proteasome endopeptidase complex () chain Y13 - yeast (Saccharomyces cerevisiae)	3e-93
Hp25g359	1.63371	4.53119e-11	11.9707		hypothetical protein YBR095c - yeast (Saccharomyces cerevisiae)	5e-26
Hp15g312	1.63258	6.59106e-11	11.181		probable membrane protein YDR326c - yeast (Saccharomyces cerevisiae)	2e-62
Hp16g301	1.63199	4.67981e-10	9.36527		hypothetical protein YPR152c - yeast (Saccharomyces cerevisiae)	1e-10
Hp8g522	1.6309	NA	2.26844
Hp42g101	1.62984	1.81115e-11	10.0474		probable oxoprolinase - fission yeast (Schizosaccharomyces pombe)	0
Hp39g320	1.62959	9.42632e-07	12.6926		probable membrane protein YGR101w - yeast (Saccharomyces cerevisiae)	2e-41
Hp37g37	1.62868	6.16106e-10	9.55329		product: "dynactin 4"; Mus musculus, dynactin 4, clone MGC:19347 IMAGE:4235312, mRNA, complete cds.	5e-09
Hp24g107	1.62866	0.00761513	4.75449
Hp9g312	1.62863	1.23568e-13	12.6043		vacuolar protein-sorting protein VPS35 - yeast (Saccharomyces cerevisiae)	1e-151
Hp25g95	1.62766	3.42582e-07	7.69029		hypothetical protein SPAC24C9.05c - fission yeast (Schizosaccharomyces pombe)	2e-28
Hp15g822	1.6274	8.1726e-05	8.30965		probable membrane protein YNR019w - yeast (Saccharomyces cerevisiae)	1e-117
Hp1g211	1.6258	0.000271736	12.4365
Hp47g430	1.62515	1.10827e-06	12.0569		probable triacylglycerol lipase (EC 3.1.1.3) - yeast (Saccharomyces cerevisiae)	5e-89
Hp47g796	1.62513	7.52834e-11	7.94507		gene: "SPBC32H8.01c"; "SPBP22H7.10c"; product: "hypothetical protein; similar to S. cerevisiae YER128W"; S.pombe chromosome II cosmid c32H8.	2e-09
Hp14g130	1.62334	2.2621e-11	7.44888		Saccharomyces cerevisiae ORF genes, complete cds.	2e-77
Hp12g50	1.62196	1.73971e-06	9.5554		hypothetical protein YJR107w - yeast (Saccharomyces cerevisiae)	1e-17
Hp39g474	1.62181	2.72118e-09	8.52244
Hp8g239	1.62115	4.04391e-07	13.6171		amidotransferase HIS7 (EC 2.4.2.-) / cyclase HIS7 - yeast (Saccharomyces cerevisiae)	0
Hp42g174	1.62114	0.0216611	13.1207		gene: "SPBP16F5.08c"; product: "protein with similarity to flavin-containing monooxygenases and to mammalian dimethylalanine monooxygenases"; S.pombe chromosome II p1 p16F5.	2e-60
Hp28g245	1.62001	1.84807e-05	10.9666		AMP deaminase (EC 3.5.4.6) - yeast (Saccharomyces cerevisiae)	0
Hp39g580	1.6199	1.23908e-10	13.031	gi|82570664|gb|ABB83803.1| putative mannosyltransferase [Hansenula polymorpha]	gene: "OCH1"; product: "putative mannosyltransferase"; Candida albicans putative mannosyltransferase (OCH1) gene, complete cds.	3e-34
Hp42g116	1.61968	5.67417e-08	9.11118		hypothetical protein YLR126c - yeast (Saccharomyces cerevisiae)	5e-31
Hp33g326	1.61901	9.01095e-11	12.624		hypothetical protein YMR185w - yeast (Saccharomyces cerevisiae)	2e-61
Hp12g274	1.61871	0.00352065	6.10038
Hp39g388	1.61842	6.21725e-14	11.9716
Hp8g554	1.6179	1.46099e-07	8.85296		ser/thr protein kinase - fission yeast (Schizosaccharomyces pombe)	1e-96
Hp25g325	1.61695	4.10266e-09	8.13489
Hp47g363	1.61692	2.69884e-11	13.0823		U4/U6 splicing factor PRP24 homolog - fission yeast (Schizosaccharomyces pombe)	2e-46
Hp12g336	1.61675	2.8302e-09	12.239		finger protein AZF1, asparagine-rich - yeast (Saccharomyces cerevisiae)	2e-72
Hp32g514	1.61634	4.67138e-07	7.79799		gene: "hxtA"; product: "hexose transporter protein"; Aspergillus parasiticus NADH oxidase (nadA), hexose transporter protein (hxtA), alpha-1-6-glucosidase (glcA), and sugar regulator (sugR) genes, complete cds.	9e-77
Hp51r3477	1.61399	7.90242e-07	12.0264
Hp25g379	1.61379	3.54927e-08	10.8232		gene: "Ca20C1.14c"; product: "zinc finger protein"; C.albicans cosmid Ca20C1.	2e-36
Hp20g68	1.61341	2.51862e-07	11.3315		hypothetical protein SPAC23H3.04 - fission yeast (Schizosaccharomyces pombe)	3e-05
Hp51r4227	1.61296	5.28934e-05	4.70628		conserved hypothetical protein SS1G_01491, Sclerotinia sclerotiorum 1980	1e-44
Hp32g375	1.61229	5.26317e-08	14.32		26S proteasome regulatory particle chain RPT3 - yeast (Saccharomyces cerevisiae)	0
Hp12g419	1.6105	3.73075e-07	10.459
Hp8g550	1.61023	1.70224e-06	9.47293		Arabidopsis thaliana genomic DNA, chromosome 5, P1 clone:MGI19.	7e-33
Hp25g489	1.61003	1.26342e-10	12.029
Hp47g598	1.60912	0.000660909	3.47923		related to cytosolic Cu/Zn superoxide dismutase [imported] - Neurospora crassa	4e-22
Hp39g181	1.60909	1.56523e-07	10.0635		hypothetical protein YMR106c - yeast (Saccharomyces cerevisiae)	1e-13
Hp12g28	1.60853	6.9222e-11	12.1833
Hp25g318	1.60848	2.09055e-13	12.2903		probable membrane protein YOR381w - yeast (Saccharomyces cerevisiae)	7e-82
Hp6g229	1.60819	2.12808e-06	8.59704	gi|2501730|sp|Q00940|PEX10_PICAN Peroxisome assembly protein 10 (Peroxin-10) (Peroxisome biogenesis factor 10) (Peroxisome assembly protein PER8)	Per8 peroxisomal integral membrane protein - yeast (Hansenula polymorpha)	1e-164
Hp24g224	1.6063	1.25581e-09	9.21415
Hp28g122	1.60596	0.00529207	4.17982		probable membrane protein YOL060c - yeast (Saccharomyces cerevisiae)	1e-161
Hp29g65	1.60568	1.98832e-11	11.6083		hypothetical protein YBR269c - yeast (Saccharomyces cerevisiae)	2e-14
Hp5g315	1.6054	2.18987e-11	11.1698		hypothetical protein SPAC167.05 - fission yeast (Schizosaccharomyces pombe)	3e-28
Hp27g220	1.60381	7.70273e-13	9.71663
Hp9g331	1.60374	1.84447e-07	11.699		hypothetical protein SPBC25H2.03 - fission yeast (Schizosaccharomyces pombe)	1e-140
Hp29bg269	1.60269	0.00258727	12.2712
Hp12g411	1.60237	0.000199179	8.32538
Hp12g290	1.59858	8.4629e-12	11.6507		hypothetical protein YKL034w precursor - yeast (Saccharomyces cerevisiae)	1e-127
Hp1g449	1.59815	1.79356e-10	13.883		probable membrane protein YGR038w - yeast (Saccharomyces cerevisiae)	3e-53
Hp32g163	1.5978	2.17522e-06	11.8147		hypothetical protein SPBC31F10.16 - fission yeast (Schizosaccharomyces pombe)	4e-63
Hp9g109	1.59739	2.94735e-08	6.93148		probable regulator of transcription elongation, elongin c homolog - fission yeast (Schizosaccharomyces pombe)	2e-19
Hp31g13	1.59726	9.36731e-07	10.9136		probable membrane protein YGL098w - yeast (Saccharomyces cerevisiae)	2e-08
Hp15g970	1.5963	6.00853e-13	12.1176		dipeptidyl aminopeptidase (EC 3.4.14.-) - yeast (Saccharomyces cerevisiae)	1e-145
Hp8g588	1.59598	1.2701e-12	14.5879		gene: "SOK1"; product: "Sok1p"; Saccharomyces cerevisiae suppressor of kinase (SOK1) gene, complete cds.	2e-90
Hp11g62	1.5948	1.10543e-11	13.1222		phosphoprotein phosphatase (EC 3.1.3.16) PTC1 - yeast (Saccharomyces cerevisiae)	4e-87
Hp15g925	1.59479	6.95627e-07	11.4991		hypothetical protein YJL126w - yeast (Saccharomyces cerevisiae)	2e-62
Hp47g25	1.59441	1.56185e-07	7.38881		hypothetical protein YDR067c - yeast (Saccharomyces cerevisiae)	6e-28
Hp27g62	1.59415	2.88823e-09	10.5677		DNA repair protein MMS21.	6e-09
Hp47g657	1.59358	3.28042e-06	9.86886		probable membrane protein YDR352w - yeast (Saccharomyces cerevisiae)	2e-25
Hp47g333	1.59229	2.38979e-05	9.24622		gene: "span"; product: "CG12352-PA"; Drosophila melanogaster 2R section 24 of 74 of the complete arm, complete sequence.	2e-09
Hp6g295	1.59221	4.41946e-12	14.2222		RVS167 protein - yeast (Saccharomyces cerevisiae)	1e-127
Hp7g53	1.59102	6.82368e-05	13.7928		probable membrane protein YJR085c - yeast (Saccharomyces cerevisiae)	1e-10
Hp33g68	1.59093	1.63857e-06	12.7337		SMT4 protein - yeast (Saccharomyces cerevisiae)	1e-44
Hp44g326	1.58856	2.09832e-13	12.351		TBP-interacting protein TIP120 - rat	7e-30
Hp24g537	1.58841	7.00989e-08	13.3379		probable ubiquitin transferase - fission yeast (Schizosaccharomyces pombe)	3e-70
Hp24g335	1.58746	3.60778e-12	12.7563		hypothetical protein YNL041c - yeast (Saccharomyces cerevisiae)	2e-44
Hp16g206	1.58734	6.49569e-12	11.8638
Hp12g466	1.58672	2.11191e-10	8.9661		TOM37 protein - yeast (Saccharomyces cerevisiae)	3e-09
Hp31g300	1.58577	0.0737403	12.6932		Hypothetical 35.5 KD protein in CWP1-MBR1 intergenic region	5e-25
Hp51r392	1.58519	1.54845e-08	13.9177		conserved unnamed protein product, Kluyveromyces lactis	3e-48
Hp1g347	1.58412	6.55386e-10	7.30693		ROX3 nuclear protein	1e-09
Hp32g248	1.5839	3.61555e-12	8.00387		hypothetical protein YGL079w - yeast (Saccharomyces cerevisiae)	0.0001
Hp31g532	1.58319	7.01965e-08	10.7963		Mus musculus ES cells cDNA, RIKEN full-length enriched library, clone:C330018D20:hypothetical protein, full insert sequence.	1e-10
Hp33g10	1.58315	0.000144431	6.23727		probable transcription activator - fission yeast (Schizosaccharomyces pombe)	2e-45
Hp9g296	1.58259	0.000145632	8.25903
Hp16g6	1.58225	3.8618e-12	13.931		gene: "SPAC3A12.05c"; product: "transcription initiation factor tfiid 127kD subunit"; S.pombe chromosome I cosmid c3A12.	1e-175
Hp26g421	1.58216	4.19254e-08	10.6731		hypothetical protein [imported] - yeast (Candida albicans)	9e-84
Hp47g1012	1.582	0.000302608	13.028
Hp42g334a	1.5806	3.51598e-08	7.26378		probable membrane protein YNL328c - yeast (Saccharomyces cerevisiae)	5e-25
Hp16g127	1.58019	6.82555e-10	10.1329	gi|129714854|gb|ABO31292.1| Atg9p [Hansenula polymorpha]	probable membrane protein YDL149w - yeast (Saccharomyces cerevisiae)	1e-149
Hp15g498	1.57974	2.62483e-11	8.92211		hypothetical protein YLR116w - yeast (Saccharomyces cerevisiae)	3e-77
Hp25g308	1.57894	0.0518649	16.7043		hypothetical protein YDL124w - yeast (Saccharomyces cerevisiae)	2e-61
Hp15g469	1.57866	6.92387e-07	13.3486		gene: "2E4.120"; product: "related to GTPase activating protein"; Neurospora crassa DNA linkage group V Cosmid contig 2E4	1e-103
Hp44g649	1.5781	5.918e-11	7.99459		hypothetical protein YDL119c - yeast (Saccharomyces cerevisiae)	5e-66
Hp31g152	1.57731	1.09436e-09	14.8512		peptidylprolyl isomerase (EC 5.2.1.8) - yeast (Saccharomyces cerevisiae)	1e-37
Hp24g1419	1.57446	2.62228e-07	7.59832
Hp19g348	1.57444	9.52868e-11	10.1382	gi|129561939|gb|ABO31058.1| Atg13p [Hansenula polymorpha]	hypothetical protein SPAC4F10.07c - fission yeast (Schizosaccharomyces pombe)	6e-30
Hp33g61	1.57344	4.02911e-10	9.8445		hypothetical protein YDL087c - yeast (Saccharomyces cerevisiae)	9e-54
Hp5g322	1.57241	1.25431e-10	9.90335		SSV7 protein homolog - yeast (Saccharomyces cerevisiae)	3e-35
Hp51r2679	1.57137	0.00064369	2.60416
Hp26g183	1.57074	5.08018e-09	11.773		carboxypeptidase Y-sorting protein PEP1 precursor - yeast (Saccharomyces cerevisiae)	0
Hp11g10	1.56996	6.10739e-08	9.51135
Hp43g62	1.56981	4.13078e-07	11.5297		hypothetical protein YLR097c - yeast (Saccharomyces cerevisiae)	6e-43
Hp15g284	1.56796	6.00851e-06	11.1379		hypothetical protein YLR295c - yeast (Saccharomyces cerevisiae)	1e-10
Hp39g637	1.56794	3.74594e-06	4.10334
Hp47g229	1.56766	3.58972e-09	12.0474		probable membrane protein YLR166c - yeast (Saccharomyces cerevisiae)	4e-84
Hp9g149b	1.56684	3.18221e-05	14.6796		hypothetical protein W02A2.5 - Caenorhabditis elegans	8e-06
Hp12g152	1.56494	6.72869e-06	13.4495		beta-adaptin - human	1e-161
Hp12g467	1.56343	1.15463e-14	10.8252		RNA14 protein - yeast (Saccharomyces cerevisiae)	2e-67
Hp28g100	1.56313	0.0511622	13.3793		product: "protein kinase homolog"; Candida utilis gene for protein kinase homolog, complete cds.	2e-79
Hp16g5	1.56212	5.52536e-12	12.5081		1-phosphatidylinositol 4-kinase (EC 2.7.1.67) - yeast (Saccharomyces cerevisiae)	0
Hp6g239	1.56122	5.81623e-09	11.2482		prephenate dehydrogenase (NADP) (EC 1.3.1.13) - yeast (Saccharomyces cerevisiae)	1e-162
Hp3g5	1.56074	NA	2.25847
Hp25g417	1.55933	3.7428e-07	12.3444		S.cerevisiae chromosome XIII cosmid 8248.	7e-98
Hp24g1252	1.559	5.10962e-07	13.6014		probable nickel-binding protein YMR009w [similarity] - yeast (Saccharomyces cerevisiae)	1e-40
Hp39g301	1.55878	1.55431e-14	14.3708	HpDNM1	dynamin-related protein DNM1 - yeast (Saccharomyces cerevisiae)	0
Hp47g882	1.55777	4.08393e-07	10.6777		probable membrane protein YDR331w - yeast (Saccharomyces cerevisiae)	1e-124
Hp37g110	1.55659	NA	2.02644
Hp33g316	1.55498	1.85706e-06	12.5049	gi|51701862|sp|Q9UVU5|PEX6_PICAN Peroxisomal biogenesis factor 6 (Peroxin-6)	gene: "PEX6"; product: "peroxin-6"; Hansenula polymorpha peroxin-6 (PEX6) gene, complete cds.	0
Hp24g687	1.55458	2.76119e-08	9.90183		mannosyl transferase (EC 2.4.1.-) - yeast (Saccharomyces cerevisiae)	1e-78
Hp24g691	1.5542	0.048787	13.124		4-Nitrophenylphosphatase (EC 3.1.3.41) (PNPPASE).	1e-79
Hp44g290	1.55417	9.70157e-08	14.0444		hypothetical protein YDR457w - yeast (Saccharomyces cerevisiae)	0
Hp4g7	1.55408	3.18053e-07	11.0668		gene: "8D4.050"; product: "probable translation initiation factor eIF-4A"; Neurospora crassa DNA linkage group V Cosmid contig 8D4	1e-164
Hp7g40	1.55359	2.32107e-05	10.1756		hypothetical protein YOR049c - yeast (Saccharomyces cerevisiae)	5e-36
Hp39g280	1.55305	5.3045e-09	11.5803		gene: "CG6876"; Drosophila melanogaster genomic scaffold 142000013386050 section 36 of 54, complete sequence.	1e-44
Hp36g6	1.55246	1.65423e-07	12.0996		hypothetical protein SPAC17A3.02 - fission yeast (Schizosaccharomyces pombe)	3e-07
Hp46g60	1.55141	1.75507e-07	11.0083
Hp6g297	1.5506	3.7646e-10	12.6666		SAC7 protein - yeast (Saccharomyces cerevisiae)	8e-64
Hp19g21	1.55046	3.69951e-07	10.4392		kinesin-related protein KIP1 - yeast (Saccharomyces cerevisiae)	1e-116
Hp18g238	1.54985	0.0129946	7.49009		gene: "D4446"; S.cerevisiae DNA for right arm of chromosome IV	1e-120
Hp25g253	1.54934	2.4954e-09	11.672		translation Elongation Factor 2 - fission yeast (Schizosaccharomyces pombe)	0
Hp14g207	1.54854	3.59046e-11	11.2288		gene: "mlr0616"; product: "molybdenum cofactor biosynthesis protein C"; Mesorhizobium loti DNA, complete genome, section 2/21.	3e-33
Hp14g220	1.5485	4.12168e-10	8.7931		regulatory protein ARG82 - yeast (Saccharomyces cerevisiae)	2e-58
Hp16g58	1.54742	8.65974e-15	10.6635		probable membrane protein YDR160w - yeast (Saccharomyces cerevisiae)	1e-153
Hp28g32	1.54708	2.51908e-06	8.03644		gene: "B7F21.070"; product: "hypothetical protein"; Neurospora crassa DNA linkage group II BAC clone B7F21	3e-09
Hp39g486	1.54672	1.94967e-10	15.0855		SMT3 protein - yeast (Saccharomyces cerevisiae)	2e-30
Hp15g424	1.54615	1.58268e-11	11.7228
Hp44g407	1.54564	7.67925e-10	12.1734		hypothetical protein YOL057w - yeast (Saccharomyces cerevisiae)	0
Hp33g130	1.54559	0.000507782	16.2127		heat shock protein PIR1 - yeast (Saccharomyces cerevisiae)	2e-63
Hp26g30	1.54533	7.22189e-09	8.71531
Hp47g896	1.54452	6.11441e-07	12.9863	gi|2498756|sp|Q01497|PEX3_PICAN Peroxisomal biogenesis factor 3 (Peroxin-3) (Peroxisomal membrane protein PER9)	Peroxisomal membrane protein PER9 (Peroxin-3).	0
Hp46g4	1.54411	2.23889e-07	14.0872		gene: "NOR1"; product: "protein serine/threonine phosphatase"; K.lactis NOR1 gene	1e-156
Hp24g253	1.54337	4.02633e-07	9.61343		MVP1 protein - yeast (Saccharomyces cerevisiae)	3e-50
Hp32g523	1.54242	4.04931e-05	8.71309		gene: "CPS1"; product: "carboxypeptidase s"; S.cerevisiae CPS1 gene for carboxypeptidase yscS	1e-103
Hp51r2145	1.54122	0.00247235	4.06822		isopenicillin N synthetase, Penicillium marneffei ATCC 18224	5e-77
Hp24g361	1.54095	2.64801e-06	12.0179		probable membrane protein YIL065c - yeast (Saccharomyces cerevisiae)	3e-31
Hp15g835	1.54086	4.18394e-08	11.9835		hypothetical protein YDR428c - yeast (Saccharomyces cerevisiae)	2e-15
Hp16g195	1.54021	2.54508e-12	12.1539		probable membrane protein YMR274c - yeast (Saccharomyces cerevisiae)	9e-18
Hp24g1255	1.53988	5.27245e-13	9.76811		MEIOTIC MRNA STABILITY PROTEIN KINASE UME5 (EC 2.7.1.-).	1e-105
Hp26g453	1.53969	4.85088e-10	10.1709		gene: "AP-47"; Drosophila melanogaster genomic scaffold 142000013386035 section 8 of 105, complete sequence.	3e-52
Hp19g298	1.53872	4.02213e-07	11.6735		hypothetical protein homolog lin0348 [imported] - Listeria innocua (strain Clip11262)	8e-25
Hp8g246	1.53871	5.9952e-15	13.5233		related to protein-tyrosine-phosphatase [imported] - Neurospora crassa	2e-37
Hp6g82	1.53869	2.17144e-07	10.4533		hypothetical protein SPAC31G5.20c - fission yeast (Schizosaccharomyces pombe)	1e-127
Hp12g124	1.53842	6.37397e-10	11.8394		tRNA ligase (EC 6.1.1.-) - yeast (Saccharomyces cerevisiae)	1e-148
Hp15g55	1.53791	2.08145e-12	12.1016
Hp8g259	1.53768	2.31917e-11	13.2199		probable membrane protein YPR032w - yeast (Saccharomyces cerevisiae)	1e-149
Hp26g176	1.53586	5.78524e-11	10.6367		YOR1 protein - yeast (Saccharomyces cerevisiae)	0
Hp29g160	1.53504	1.10972e-05	9.0413		probable membrane protein YNL125c - yeast (Saccharomyces cerevisiae)	2e-60
Hp27g365	1.53468	2.73948e-12	10.0751		gene: "B10H4.140"; product: "hypothetical protein"; Neurospora crassa DNA linkage group V BAC contig B10H4	5e-44
Hp47g908	1.53466	2.8076e-05	4.43654
Hp26g419	1.53455	4.96653e-09	9.76616		gene: "DIE2"; Yeast DIE2 gene.	2e-54
Hp44g739	1.5336	2.38742e-12	10.9919		product: "unknown"; S.cerevisiae chromosome IV cosmid 9609.	4e-14
Hp12g192	1.53334	5.85614e-06	6.89789		gene: "DEPC-1"; product: "prostate cancer antigen-1"; Homo sapiens DEPC-1 mRNA for prostate cancer antigen-1, complete cds.	3e-10
Hp32g218	1.53125	1.28757e-11	10.0609	gi|37781190|gb|AAP34301.1| FIG4-like protein [Hansenula polymorpha]	hypothetical protein YNL325c - yeast (Saccharomyces cerevisiae)	0
Hp12g425	1.53101	0.000652794	2.88099
Hp6g302	1.53035	1.14468e-11	13.3036		regulatory protein RGR1 - yeast (Saccharomyces cerevisiae)	7e-66
Hp5g337	1.5302	9.14211e-09	11.7186
Hp47g812	1.52903	8.39675e-11	11.998		hypothetical protein YLR287c - yeast (Saccharomyces cerevisiae)	2e-27
Hp25g286	1.52874	0.000114317	4.78322		gene: "unknown"; product: "unknown"; Neurospora crassa ascospore maturation 1 protein (Asm-1) and putative unknown ORF genes, complete cds.	6e-09
Hp24g523	1.52695	1.56851e-07	10.6312
Hp44g658	1.52649	0.000807603	12.7915		gene: "CG2779"; Drosophila melanogaster genomic scaffold 142000013386053 section 5 of 30, complete sequence.	2e-33
Hp24g282	1.52644	4.82253e-11	12.7662		probable membrane protein YOR228c - yeast (Saccharomyces cerevisiae)	2e-07
Hp42g69	1.52641	0.0416223	13.7842		hypothetical protein YDL117w - yeast (Saccharomyces cerevisiae)	1e-60
Hp26g468	1.52603	4.20264e-12	10.4294		hypothetical protein YOR006c - yeast (Saccharomyces cerevisiae)	1e-73
Hp5g333	1.52593	7.53165e-09	11.7843		gene: "ECU04_1410"; product: "hypothetical protein"; chromosome IV of strain GB-M1 of Encephalitozoon cuniculi (Microspora)	4e-05
Hp7g69	1.52552	1.80521e-10	8.58967
Hp8g175	1.52522	2.92693e-09	8.99146		probable DNA helicase YOL095c - yeast (Saccharomyces cerevisiae)	9e-63
Hp15g928	1.52505	1.1599e-10	8.16849
Hp51r2409	1.52411	9.80971e-08	5.31935		conserved hypothetical protein FG02068.1, Gibberella zeae PH-1	1e-21
Hp1g112	1.52287	0.00980087	11.7523		hypothetical protein YBL055c - yeast (Saccharomyces cerevisiae)	4e-57
Hp9g341	1.52199	5.8084e-07	13.46		26S proteasome regulatory particle chain RPN10 - yeast (Saccharomyces cerevisiae)	9e-60
Hp33g338	1.52137	5.56828e-09	14.5916		mitochondrial ribosomal protein YmL8 homolog [imported] - Neurospora crassa	2e-20
Hp19g152	1.52116	2.2614e-10	12.3226		hypothetical protein YBR002c - yeast (Saccharomyces cerevisiae)	1e-69
Hp33g412	1.52053	1.98619e-13	11.6754
Hp44g572	1.52049	2.50329e-11	10.1123		DNA-directed DNA polymerase (EC 2.7.7.7) III regulatory chain - yeast (Saccharomyces cerevisiae)	6e-86
Hp33g6	1.52024	0.00251971	6.18503		gene: "5F3.100"; product: "conserved hypothetical protein"; Neurospora crassa DNA linkage group V cosmid contig 5F3	4e-43
Hp37g73	1.51961	4.07868e-05	14.631		SCO1 protein precursor - yeast (Saccharomyces cerevisiae)	5e-90
Hp9g337	1.51931	9.9389e-08	11.3219		hypothetical protein PA2567 [imported] - Pseudomonas aeruginosa (strain PAO1)	7e-14
Hp24g291	1.51909	0.00268979	3.27464		gene: "T4B21.6"; Arabidopsis thaliana BAC T4B21.	4e-48
Hp24g777	1.51616	7.10543e-15	12.9144		hypothetical protein YDR363w - yeast (Saccharomyces cerevisiae)	0.0004
Hp9g120	1.51584	0.000609212	13.1878		hypothetical protein YPL067c - yeast (Saccharomyces cerevisiae)	1e-13
Hp32g513	1.51571	0.0112189	11.3766		probable fructosyl amino acid oxidase - fission yeast (Schizosaccharomyces pombe)	5e-75
Hp6g241	1.5155	6.53921e-14	13.2234		ADP-ribosylation factor-like protein ARL1 - yeast (Saccharomyces cerevisiae)	2e-82
Hp4g10	1.51545	8.16235e-05	9.84483
Hp16g295	1.51288	1.02721e-06	5.99771
Hp44g366	1.51248	2.02246e-11	14.5605		C 3.4.25.1 proteasome endopeptidase complex () chain Y7 - yeast (Saccharomyces cerevisiae)	1e-104
Hp2g26	1.5123	5.89264e-11	11.6322		gene: "MOT2"; product: "MOT2 protein"; Candida albicans MOT2 protein (MOT2) gene, complete cds.	1e-100
Hp6g300	1.51219	3.83076e-08	10.9933		probable cyclin G1 interacting protein - fission yeast (Schizosaccharomyces pombe)	4e-12
Hp15g593	1.51113	3.8789e-12	13.4403		probable membrane protein YBR159w - yeast (Saccharomyces cerevisiae)	4e-80
Hp33g202	1.51087	1.68573e-08	14.261		hypothetical protein YJL197w - yeast (Saccharomyces cerevisiae)	1e-162
Hp31g16	1.51073	0.0648201	17.0023		transaldolase - fission yeast (Schizosaccharomyces pombe)	1e-115
Hp32g222	1.50942	3.31915e-09	12.2555	gi|37195220|gb|AAN73887.1| gamma-glutamylcysteine synthetase [Hansenula polymorpha]	gene: "GSH"; product: "gamma-glutamylcysteine synthetase"; Hansenula polymorpha gamma-glutamylcysteine synthetase (GSH) gene, complete cds; and unknown genes.	0
Hp1g164	1.50921	3.71481e-13	9.26246		gene: "SGN2"; product: "signalosome subunit 2"; Homo sapiens signalosome subunit 2 (SGN2) mRNA, complete cds.	1e-29
Hp47g647	1.50918	1.37528e-08	13.2359		glucose repression protein GAL83 - yeast (Saccharomyces cerevisiae)	2e-71
Hp47g1085	1.50907	2.40774e-05	14.3671		hypothetical protein YCR004c - yeast (Saccharomyces cerevisiae)	7e-58
Hp12g286	1.50883	1.21334e-06	9.84549
Hp44g738	1.5084	1.22958e-09	11.6478		hypothetical protein YDR058c - yeast (Saccharomyces cerevisiae)	3e-56
Hp18g152	1.5083	0.00297612	4.24488
Hp31g643	1.50798	1.13099e-10	10.996		gene: "hsp40(dnaJ)"; product: "heat shock protein 40(DnaJ)"; Methanosarcina thermophila hsp40(dnaJ) gene	5e-17
Hp8g229	1.50793	2.55082e-07	10.7532		origin recognition complex chain ORC5 - yeast (Saccharomyces cerevisiae)	5e-26
Hp22g2	1.50763	5.97234e-07	13.0058		product: "Similar to hypothetical protein FLJ12577"; Mus musculus, Similar to hypothetical protein FLJ12577, clone MGC:28889 IMAGE:4911640, mRNA, complete cds.	1e-71
Hp15g27	1.50702	6.60807e-09	5.12381
Hp26g417	1.50695	1.83165e-12	8.22094		hypothetical protein YHR151c - yeast (Saccharomyces cerevisiae)	1e-32
Hp32g484	1.50649	2.9976e-15	9.15808		probable membrane protein YLR246w - yeast (Saccharomyces cerevisiae)	9e-37
Hp15g988	1.50633	1.29153e-07	10.7083
Hp15g758	1.50559	0.000155291	9.55763
Hp42g27	1.50493	0.000875627	15.2979		26S proteasome regulatory particle chain RPN8 - yeast (Saccharomyces cerevisiae)	2e-95
Hp35g56	1.50469	1.37967e-11	12.7233		hypothetical protein YPL247c - yeast (Saccharomyces cerevisiae)	9e-54
Hp8g479	1.50454	1.06746e-10	11.9774
Hp46g111	1.50417	7.06782e-05	12.6785		probable protein kinase SCH9 (EC 2.7.1.-) - yeast (Saccharomyces cerevisiae)	0
Hp6g199	1.50415	2.86395e-05	10.1036		hypothetical protein YDR419w - yeast (Saccharomyces cerevisiae)	4e-89
Hp26g467	1.50404	2.25517e-07	11.0711		probable membrane protein YPR048w - yeast (Saccharomyces cerevisiae)	1e-118
Hp35g61	1.50311	5.82602e-09	13.2514		DNA topoisomerase (EC 5.99.1.2) - yeast (Saccharomyces cerevisiae)	0
Hp17g4	1.50291	2.83387e-08	9.99809
Hp27g496	1.50281	2.2693e-13	11.7355		SEC2 protein - yeast (Saccharomyces cerevisiae)	9e-26
Hp20g45	1.5028	1.19265e-05	7.15671
Hp27g391	1.50198	5.41636e-11	9.59621		MSH3 protein - yeast (Saccharomyces cerevisiae)	1e-148
Hp15g946	1.50136	0.0629183	2.8478
Hp25g644	1.50103	0.116914	3.28173
Hp24g599	1.50058	1.51889e-10	11.2662		transcription activator LYS14 - yeast (Saccharomyces cerevisiae)	7e-49
Hp8g567	1.50046	2.75451e-05	11.798		unnamed ORF; Sequence 3 from Patent WO9526406.	1e-177
Hp25g178	1.49922	9.72046e-08	7.60468
Hp46g56	1.49772	1.59382e-10	13.5482		probable membrane protein YLR087c - yeast (Saccharomyces cerevisiae)	0
Hp48g5	1.49735	7.07049e-09	10.4408		gene: "ACPR"; product: "acid proteinase-related protein"; Candida albicans acid proteinase-related protein gene, complete cds.	5e-79
Hp42g177	1.49695	1.4565e-12	13.8492		hypothetical protein YLR022c - yeast (Saccharomyces cerevisiae)	4e-65
Hp44g372	1.49667	1.42092e-09	9.50926		hypothetical protein YHR101c - yeast (Saccharomyces cerevisiae)	2e-10
Hp42g8	1.49605	7.72594e-08	12.4509		gene: "CHS5"; product: "Chs5p"; Candida albicans CHS5 gene, complete cds.	1e-79
Hp15g233	1.49587	9.88998e-07	9.79081
Hp5g546	1.49565	0.0028049	2.33924
Hp8g6	1.49492	2.99448e-07	11.3911		gene: "PDC2"; product: "pyruvate decarboxylase regulator"; Candida albicans PDC2 gene	2e-06
Hp8g48	1.49393	1.95155e-12	11.0052
Hp24g1376	1.4938	4.45563e-07	5.30657
Hp31g631	1.49306	0.20558	11.2272		probable membrane protein YOR390w - yeast (Saccharomyces cerevisiae)	1e-27
Hp37g90	1.49289	1.62622e-06	8.63935
Hp51r1008	1.49256	4.44698e-11	14.3027
Hp5g27	1.49254	4.92184e-12	12.0251		hypothetical protein YKR021w - yeast (Saccharomyces cerevisiae)	3e-84
Hp23g45	1.49058	1.23644e-10	11.9164		ROD1 protein - yeast (Saccharomyces cerevisiae)	1e-83
Hp51r2124	1.49017	0.0218053	3.08567		conserved hypothetical protein, Aspergillus oryzae RIB40	3e-06
Hp12g90	1.48794	0.00044578	3.96661
Hp24g1305	1.48744	6.08431e-09	13.3965		hypothetical protein YKL012w - yeast (Saccharomyces cerevisiae)	3e-46
Hp44g645	1.48462	2.00784e-09	9.86072		hypothetical protein Y48E1B.3 - Caenorhabditis elegans	4e-47
Hp25g589	1.4845	2.00521e-09	12.7308		VPS8 protein - yeast (Saccharomyces cerevisiae)	5e-84
Hp26g435	1.48434	3.09493e-05	14.3015		hypothetical protein SPCC794.11c - fission yeast (Schizosaccharomyces pombe)	1e-58
[truncated: 4,000 more rows]
