# Supplementary material for: Adaptation of Hansenula polymorpha to methanol: a transcriptome analysis
Source: BMC Genomics. 2010 Jan 4;11:1. doi: 10.1186/1471-2164-11-1 (PMC2827406; doi:10.1186/1471-2164-11-1)
Supplement: Additional file 2 — Supplemental Table S2. All methanol-responsive genes (up- & down-regulated), which lack a homologue in S. cerevisiae. [file 1471-2164-11-1-S2.XLS]

## Sheet: upregulated
Gene	Ratio	p	A-value	Description
Hp51r5089	2.00485	7.03955e-09	12.9521
Hp51r254	2.01127	1.4494e-12	15.2574
Hp44g139	2.01141	7.05325e-13	12.9071	hypothetical protein
Hp13g31	2.01755	2.15698e-08	12.9882
Hp39g127	2.0185	9.63058e-09	9.91781
Hp51r3478	2.02078	3.64309e-12	12.5616
Hp51r4955	2.0239	5.2899e-11	15.1055
Hp8g303	2.02881	0	9.07396	weak similarity to hypothetical protein mg03067.1 - Magnaporthe grisea	TREMBL:AB034154_1; gene: "ccm"; product: "unconventional myosin heavy chain"; Chara corallina ccm mRNA for unconventional myosin heavy chain, complete cds.; expect [0.043]
Hp18g34	2.04291	4.37428e-14	8.05272
Hp15g1037	2.04363	4.46578e-08	11.9015
Hp27g573	2.04837	1.34142e-10	10.7311	hypothetical protein
Hp47g1044	2.05744	2.9976e-14	12.9628
Hp24g179	2.05794	2.48788e-11	8.2418
Hp33g227	2.06065	4.98599e-10	11.7894
Hp18g160	2.06226	1.33227e-15	10.9056
Hp31g31	2.06337	3.0346e-07	12.6621
Hp32g411	2.06845	1.77924e-12	11.5377	strong similarity to hypothetical protein SPAC12G12.12 - Schizosaccharomyces pombe
Hp33g193	2.08349	1.51879e-12	12.6549
Hp10g4	2.08916	2.22856e-08	12.2983
Hp31g219	2.0915	4.34177e-11	10.0622	similarity to hypothetical protein SPAC3A12.06c - Schizosaccharomyces pombe
Hp24g1096	2.09343	3.33067e-16	12.3786
Hp16g335	2.09429	9.8288e-13	13.4779
Hp5g98	2.09577	2.2257e-08	13.4693
Hp29bg304	2.09741	4.57079e-13	13.1199
Hp51r3122	2.09931	1.88072e-13	8.15324
Hp25g81	2.10017	1.30544e-06	13.1084
Hp5g483	2.10983	2.68099e-07	9.71623
Hp19g285	2.12175	4.30544e-13	12.7938
Hp1g48	2.12285	5.137e-13	10.6824
Hp5g35	2.12829	7.24258e-10	13.6135
Hp44g621	2.1312	9.36631e-10	9.1203
Hp37g130	2.14119	3.56173e-09	12.1033
Hp31g110	2.14153	1.24772e-09	13.2548
Hp33g319	2.14613	1.33227e-15	11.8929	similarity to hypothetical protein IPF5960 - Candida albicans	PIR:T40231; hypothetical protein SPBC32F12.07c - fission yeast (Schizosaccharomyces pombe); expect [0.13]
Hp14g202	2.14636	4.48341e-11	8.50099
Hp47g840	2.15378	1.46549e-14	10.1945	similarity to hypothetical protein OSJNBa0081P02.21 - Oryza sativa	TREMBLNEW:AC107226_21; gene: "OSJNBa0081P02.21"; product: "Unknown protein"; Oryza sativa (japonica cultivar-group) chromosome 3 clone OSJNBa0081P02, complete sequence.; expect [4E-35]
Hp47g282	2.15498	1.52283e-09	14.9028
Hp24g364	2.16404	1.11022e-16	11.1317
Hp51r4245	2.16759	8.50675e-12	10.5152
Hp28g231	2.18343	2.75362e-07	11.1526
Hp42g291	2.18478	2.67786e-12	12.5079	similarity to cutinase transcriptional factor 1 alpha CTF1-ALPHA - Nectria haematococca	SWISSPROT:CT1A_FUSSO; CUTINASE TRANSCRIPTION FACTOR 1 ALPHA.; expect [1E-22]
Hp33g3	2.18517	3.55271e-15	14.4536
Hp51r5165	2.1853	1.70076e-10	8.78235
Hp47g847	2.21364	7.57168e-05	10.7325	hypothetical protein	TREMBL:AC117082_48; product: "hypothetical protein"; Dictyostelium discoideum chromosome 2 map 6339776-6500533 strain AX4, *** SEQUENCING IN PROGRESS ***, in ordered pieces.; expect [0.004]
Hp51r5141	2.22703	5.7182e-12	8.94138
Hp51r2908	2.23115	5.77316e-15	8.15698
Hp15g338	2.24667	8.26517e-12	14.3067
Hp51r487	2.2555	2.36843e-10	8.56728
Hp15g500	2.27052	0.0409478	11.6968
Hp3g9	2.27324	9.32587e-15	11.4002
Hp29g200	2.28491	1.03814e-07	13.7582
Hp8g581	2.29089	3.77476e-14	11.1942
Hp24g657	2.29565	0	10.2404
Hp15g974	2.29885	0	12.7274
Hp16g117	2.30033	7.78759e-11	11.2334
Hp15g446	2.30196	0	14.265
Hp3g12	2.3032	1.19904e-13	12.6503	similarity to putative transporter CT1475 - Chlorobium tepidum	TREMBL:AE012904_9; gene: "CT1475"; product: "transporter, putative"; Chlorobium tepidum TLS section 125 of 194 of the complete genome.; expect [0.000000000000000006]
Hp12g162	2.30349	6.46532e-11	14.2458
Hp27g375	2.3036	9.41036e-12	12.7443	similarity to probable DNA-binding protein SPBC19C2.09 - Schizosaccharomyces pombe	PIR:T39800; probable DNA-binding protein - fission yeast (Schizosaccharomyces pombe); expect [2E-20]
Hp24g341	2.30504	2.10558e-10	10.285
Hp12g167	2.31396	6.68354e-14	9.68395
Hp1g116	2.31469	0.00044184	13.0647
Hp27g287	2.31911	1.15685e-13	11.0744
Hp35g96	2.32197	4.66505e-12	11.5934
Hp31g420	2.32224	6.05357e-06	8.03733
Hp29bg382	2.32757	5.91016e-12	15.1991
Hp43g32	2.32913	2.05254e-05	12.6767	strong similarity to chitin synthase CHS2 - Candida albicans	PIR:S20538; chitin synthase (EC 2.4.1.16) CHS2 - yeast (Candida albicans); expect [0]
Hp44g12	2.33031	2.00262e-12	12.3757
Hp23g4	2.33139	1.28955e-11	11.6754
Hp15g721	2.34341	7.93143e-13	15.4664	strong similarity to D-amino acid oxidase DAO1 - Candida boidinii	TREMBL:AB042032_1; gene: "DAO1"; product: "D-amino acid oxidase"; Candida boidinii DAO1 gene for D-amino acid oxidase, complete cds.; expect [1E-104]
Hp24g867	2.34584	9.25449e-12	12.4277
Hp29g100	2.35987	6.47926e-13	13.0366
Hp20g24	2.36405	0.00380051	9.6266
Hp28g64	2.36966	6.7113e-13	9.57549
Hp48g158	2.37012	4.37894e-12	9.72588
Hp19g115	2.38332	2.16919e-10	11.7515	similarity to hypothetical protein ncu05521.1 - Neurospora crassa	TREMBL:AF019630_1; gene: "PATH531"; product: "pathogenicity protein"; Magnaporthe grisea pathogenicity protein (PATH531) mRNA, complete cds.; expect [0.052]
Hp16g160	2.38871	4.24332e-08	11.4764
Hp51r3360	2.39215	4.65812e-10	8.46902
Hp37g28	2.3937	6.99441e-15	13.6252
Hp12g483	2.40024	6.17365e-08	8.81145
Hp51r138	2.40064	1.6445e-09	10.5164
Hp24g535	2.40686	1.44329e-15	14.2064
Hp28g48	2.41258	1.68308e-06	12.4781	strong similarity to quinate permease QUTD - Emericella nidulans	PIR:S08498; quinate transport protein - Emericella nidulans; expect [1E-120]
Hp47g784	2.41377	3.14304e-12	9.81943
Hp31g280	2.41962	3.99791e-13	8.4674
Hp15g625	2.43779	3.52172e-09	9.91434
Hp16g242	2.45305	2.86438e-14	11.3073
Hp5g281	2.46633	1.42299e-09	10.5662
Hp44g486	2.46669	8.57314e-13	11.6328	hypothetical protein
Hp47g996	2.46992	1.77629e-11	14.5546	HpPMP20-like; HpPMP20_47-1
Hp15g998	2.47513	4.50973e-13	10.259	weak similarity to non-SMC (structural maintenance of chromosomes) element 1 protein NSE1 - Homo sapiens	TREMBL:BC018938_1; product: "Similar to RIKEN cDNA 2510027N19 gene"; Homo sapiens, Similar to RIKEN cDNA 2510027N19 gene, clone MGC:14150 IMAGE:3689131, mRNA, complete cds.; expect [0.00000002]
Hp4g8	2.47751	6.88338e-14	9.04938
Hp1g114	2.4789	3.24198e-06	13.0442
Hp47g520	2.47937	5.03153e-13	8.75992	weak similarity to hypothetical fungal Zn(2)-Cys(6) zinc-finger protein SPAC821.07c - Schizosaccharomyces pombe	PIR:T41718; hypothetical fungal Zn(2)-Cys(6) zinc-finger protein - fission yeast (Schizosaccharomyces pombe); expect [0.00001]
Hp1g303	2.49085	4.79026e-06	12.0373
Hp24g677	2.5069	1.77636e-14	11.2093
Hp42g217	2.50834	2.05391e-14	8.29781
Hp24g1254	2.5328	1.58118e-12	12.0604	weak similarity to hypothetica protein SPAC1002.01 - Schizosaccharomyces pombe	TREMBL:SPAC1002_1; gene: "SPAC1002.01"; product: "hypothetical protein"; S.pombe chromosome I cosmid c1002.; expect [0.0006]
Hp14g65	2.5347	8.06022e-14	9.71372
Hp32g347	2.53802	1.9002e-11	8.99429	strong similarity to phenylacetate 2-hydroxylase phacA - Emericella nidulans	TREMBL:ENI132442_1; gene: "phacA"; product: "phenylacetate 2-hydroxylase"; Emericella nidulans phacA gene, exons 1-4; expect [7E-78]
Hp20g53	2.54016	6.37268e-14	12.1037
Hp14g199	2.54873	5.84199e-12	11.4706
Hp33g174	2.56077	1.88102e-09	11.0088
Hp5g511	2.56613	4.37428e-14	14.8724
Hp24g618	2.56906	0	8.53333
Hp44g217	2.57469	2.28684e-12	12.5376
Hp14g28	2.58293	3.83055e-06	9.08394
Hp1g268	2.58906	8.39173e-11	11.5452	gi|74620642|sp|Q8J2J3|AMN1_PICAN Antagonist of mitotic exit network protein 1
Hp47g255	2.59828	1.77636e-15	9.26507
Hp28g97	2.61519	7.0516e-07	10.5264
Hp8g605	2.61805	4.44089e-16	10.7804
Hp15g819	2.62323	0	10.7681
Hp51r3445	2.64297	1.46152e-08	8.45598
Hp46g36	2.64759	3.32621e-07	12.3737
Hp15g591	2.64813	1.41018e-11	13.8307
Hp33g313	2.66685	9.0854e-12	10.7827
Hp28g238	2.671	3.58827e-10	9.63358
Hp44g91	2.6833	3.25739e-13	9.4386	similarity to probable amino-acid permease SPAC8A4.11 - Schizosaccharomyces pombe	PIR:S62527; probable amino-acid permease - fission yeast (Schizosaccharomyces pombe); expect [1E-128]
Hp28g230	2.68746	1.06887e-10	10.2495
Hp51r5171	2.68876	6.72795e-13	10.1289
Hp33g233	2.69008	1.82275e-10	14.2831
Hp26g247	2.7013	1.52044e-10	11.1757
Hp47g749	2.7073	8.88178e-16	8.87971
Hp20g40	2.71342	7.03881e-14	11.457
Hp6g306	2.71426	4.44089e-16	8.60319
Hp24g450	2.71704	1.4122e-13	8.73401	similarity to hypothetical protein FLJ13955 - Homo sapiens	TREMBL:AK024017_1; unnamed ORF; Homo sapiens cDNA FLJ13955 fis, clone Y79AA1001177.; expect [1E-32]
Hp44g238	2.71993	9.65894e-15	9.41902
Hp37g203	2.72813	0	9.08292
Hp15g966	2.72837	3.88578e-15	9.59065
Hp13g68	2.73066	0	11.0231	strong similarity to protein disulfide isomerase DIS - Dictyostelium discoideum	TREMBL:NC17E5_5; gene: "17E5.050"; product: "probable protein disulfide-isomerase precursor"; Neurospora crassa DNA linkage group V Cosmid contig 17E5; expect [6E-59]
Hp24g1124	2.73351	4.64395e-10	13.3326
Hp42g129	2.73802	0.00672266	12.7238
Hp47g1100	2.74735	3.33067e-16	11.8147	hypothetical protein	TREMBL:SAU421825_11; gene: "stiC"; product: "StiC protein"; Stigmatella aurantiaca ORF8, ORF7, ORF6, ORF5, ORF4, ORF3, ORF2, ORF1, stiA gene, stiB gene, stiC gene, stiD gene, stiE gene, stiF gene, stiG gene, stiH gene, stiJ gene, stiK gene, stiL gene and
Hp42g36	2.74797	6.29737e-05	11.5554
Hp51r3619	2.76715	1.66533e-14	10.8111
Hp5g17	2.7721	0	13.0092
Hp51r5101	2.77517	1.83187e-14	9.18491
Hp35g92	2.7765	3.42098e-09	9.42316	weak similarity to hypothetical protein mlr7324 - Mesorhizobium loti	TREMBL:AP003000_344; gene: "mlr3010"; Mesorhizobium loti DNA, complete genome, section 7/21.; expect [0.0000000004]
Hp24g455	2.78209	1.58806e-12	10.6902
Hp51r2724	2.78279	2.60187e-09	8.97379
Hp51r5170	2.78374	3.24407e-13	9.04215
Hp25g217	2.78416	7.56797e-11	13.3483
Hp18g118	2.7875	5.34017e-14	14.6767	similarity to hypothetical protein SMA1052 - Sinorhizobium meliloti	PIR:A95333; hypothetical protein SMa1052 [imported] - Sinorhizobium meliloti (strain 1021) magaplasmid pSymA; expect [1E-26]
Hp11g35	2.79921	3.91576e-12	12.4117
Hp47g1055	2.80395	1.9873e-14	13.7239
Hp28g258	2.80465	2.04059e-13	11.8489	strong similarity to conserved hypothetical protein B8J24.160 - Neurospora crassa	TREMBL:NCB8J24_14; gene: "B8J24.160"; product: "conserved hypothetical protein"; Neurospora crassa DNA linkage group II BAC clone B8J24; expect [2E-68]
Hp5g440	2.8167	4.44089e-16	12.9425
Hp12g260	2.83259	9.74776e-14	8.68593
Hp26g105	2.84912	1.86152e-11	11.4443
Hp51r5160	2.85155	5.00711e-13	9.76577
Hp14g197	2.8594	1.47393e-12	9.7571
Hp32g299	2.86198	2.16627e-12	9.8268	similarity to hypothetical protein P0520B06.24 - Oryza sativa	TREMBL:AP003077_21; gene: "P0520B06.24"; Oryza sativa (japonica cultivar-group) genomic DNA, chromosome 1, PAC clone:P0520B06.; expect [0.0000000000000003]
Hp7g59	2.87148	9.99201e-16	12.0913
Hp47g465	2.87854	2.47269e-12	10.7526
Hp44g468	2.87887	8.88178e-16	10.6608
Hp19g186	2.89063	0	12.3962
Hp33g345	2.89912	1.22125e-15	11.888
Hp31g53	2.90809	1.41709e-12	13.5098
Hp39g550	2.94977	1.13085e-11	9.04614	similarity to putative membrane protein - Pichia anomala	TREMBL:PAN306295_7; product: "putative membrane protein"; Pichia anomala fbp1 and sec61 genes, ORF2 and ORF4-7 DNA; expect [1E-106]
Hp24g505	2.954	1.11022e-16	12.1468
Hp32g446	2.96032	1.67089e-13	13.5552
Hp47g1104	2.97278	5.32907e-15	11.1112	questionable ORF
Hp27g79	2.98279	1.64713e-12	8.71933
Hp47g1068	3.01916	0	10.0478
Hp51r3226	3.02618	8.90399e-14	8.93687
Hp44g158	3.02779	4.27915e-08	13.0719	similarity to peroxisome membrane protein 47 PMP47B - Candida boidinii	PIR:S50283; PMP47B protein - yeast (Candida boidinii); expect [1E-86]
Hp1g108	3.03374	0	11.4583
Hp24bg1347	3.03992	1.11444e-12	9.51229
Hp25g602	3.04165	1.11022e-16	12.4218
Hp51r5173	3.05675	2.00573e-12	10.2115
Hp32g246	3.08281	7.77156e-15	13.2811
Hp37g134	3.11618	0	9.97118
Hp9g153	3.11861	2.30371e-12	10.2485
Hp26g432	3.12927	6.10623e-15	12.7531
Hp44g10	3.1314	4.12559e-13	9.36891	hypothetical protein
Hp46g95	3.13748	1.25074e-10	13.4647	hypothetical protein
Hp20g35	3.14943	0	12.351
Hp42g348	3.16216	3.0268e-12	10.3125
Hp31g634	3.16323	8.99281e-15	11.9812
Hp15g634	3.19618	1.47549e-13	12.266	hypothetical protein	PIR:T30274; proteoliaisin - sea urchin (Strongylocentrotus purpuratus) (fragment); expect [0.0000002]
Hp24g632	3.21675	0	11.373
Hp15g943	3.24328	3.98126e-13	10.2854
Hp24g565	3.25575	3.33067e-16	12.1294
Hp23g35	3.25662	1.56006e-11	12.8174
Hp47g189	3.27064	1.11022e-16	11.2568	weak similarity to papain-like cysteine protease ORF1a - Porcine reproductive and respiratory syndrome virus strain CH-1a	TREMBL:AY032626_1; gene: "ORF1a"; product: "papain-like cysteine protease"; Porcine reproductive and respiratory syndrome virus strain CH-1a, complete genome.; expect [0.25]
Hp48g1	3.27585	2.50244e-13	9.09874
Hp23g1	3.28791	6.66134e-16	12.5317
Hp37g88	3.31679	0	9.11566
Hp51r3874	3.36446	1.11022e-16	10.9293
Hp29g150	3.36473	6.21725e-14	11.8495
Hp27g22	3.36807	5.9952e-15	9.97668
Hp27g610	3.37014	0	11.9028
Hp48g29	3.40001	2.44582e-13	12.6982
Hp42g206	3.40374	2.66676e-13	10.2307
Hp48g120	3.4199	0	12.4157
Hp42g63	3.45455	8.93963e-12	12.7269	strong similarity to hypothetical dehydrogenase Atu2734 - Agrobacterium tumefaciens	PIR:AE2912; dehydrogenase Atu2734 [imported] - Agrobacterium tumefaciens (strain C58, Dupont); expect [9E-63]
Hp24g1353	3.45645	3.44169e-15	9.27283
Hp51r1610	3.46542	1.11022e-16	10.1341
Hp26g212	3.47853	6.43264e-09	10.5639
Hp5g194	3.48323	8.34266e-12	10.2615
Hp9g414	3.49645	4.44089e-16	8.40869
Hp8g553	3.50252	1.22535e-12	14.3762
Hp28g363	3.50287	1.29896e-14	12.0173
Hp47g761	3.50382	1.11022e-16	11.6663	strong similarity to leucine aminopeptidase lap1 - Aspergillus sojae	TREMBL:A59192_1; unnamed ORF; Sequence 1 from Patent WO9704108.; expect [6E-54]
Hp15g776	3.51993	2.22045e-16	14.2098
Hp31g612	3.53358	4.63185e-13	10.1495
Hp31g138	3.54265	1.75415e-14	9.77617
Hp27g597	3.55683	0	11.29
Hp24g617	3.69058	1.52101e-14	10.694
Hp33g80	3.74127	1.11022e-16	11.176
Hp26g213	3.76506	5.65237e-12	12.3747
Hp24g564	3.77939	1.9984e-15	11.5747
Hp33g91	3.78552	1.55431e-15	10.2318
Hp25g465	3.78994	6.66134e-16	8.55218
Hp51r767	3.80263	2.34714e-11	8.5393
Hp9g89	3.80388	9.12467e-10	9.08949
Hp46g101	3.82518	4.10783e-15	8.45948	not conserved among fungi (also not in Pichia pastoris)
Hp44g707	3.84482	8.63418e-09	8.3897	questionable ORF
Hp25g173	3.87799	0	11.3121	strong similarity to sucrose transport protein - Solanum tuberosum	TREMBL:AF309805_8; gene: "sca1"; product: "putative sucrose carrier Sca1"; Pneumocystis carinii f. sp. carinii glutathione synthetase Gsh1 (gsh1) gene, partial cds; putative a-factor pheromone receptor Ste3 (ste3) gene, complete cds, alternatively spliced
Hp8bg867	3.88069	6.47349e-12	13.5778
Hp24g705	3.92929	0	9.10704
Hp32g359	3.95516	1.88538e-12	10.8816
Hp26g208	3.96458	5.19451e-12	9.50831
Hp33g85	4.02459	1.75847e-08	15.6685	strong similarity to myo-inositol transport protein homolog ITR1 - Neurospora crassa	PIR:T51198; related to myo-inositol transport protein ITR1 [imported] - Neurospora crassa; expect [1E-168]
Hp18g202	4.04737	3.95183e-05	16.1539
Hp51r5132	4.05915	3.8386e-12	10.6744
Hp44g616	4.06521	1.16078e-11	13.3788	weak similarity to hypothetical protein SPAC637.03 - Schizosaccharomyces pombe	PIR:T38995; hypothetical protein SPAC637.03 - fission yeast (Schizosaccharomyces pombe); expect [0.0002]
Hp12g39	4.10953	9.65894e-14	9.86152
Hp47g805	4.14604	6.62803e-14	13.0712
Hp51r4864	4.14812	3.33866e-12	9.89771
Hp43g65	4.15544	2.20601e-13	9.61996
Hp5g41	4.21861	3.2929e-11	11.6414	hypothetical protein	PIR:ISZPT2; DNA topoisomerase (ATP-hydrolyzing) (EC 5.99.1.3) - fission yeast (Schizosaccharomyces pombe); expect [0.17]
Hp5g341	4.25567	5.5056e-13	11.2686	hypothetical protein
Hp24g411	4.2724	1.90958e-14	9.43683
Hp39g403	4.27836	1.45119e-11	8.42033
Hp26g458	4.31431	6.14154e-10	15.3634
Hp32g129	4.39014	0	14.7905
Hp6g291	4.43922	0	9.67742
Hp9g427	4.49157	0	12.4155
Hp15g309	4.53809	7.48997e-10	8.59577
Hp28g176	4.56259	4.44089e-16	8.40078
Hp51r1823	4.57399	4.78084e-12	9.65035
Hp5g2	4.60425	1.11022e-16	13.6682
Hp47g724	4.63888	5.44897e-13	11.5059
Hp33g410	4.67464	0	8.78773
Hp46g73	4.68504	0	11.1803
Hp32g70	4.76761	5.06697e-11	8.91818
Hp5g441	4.78259	2.50533e-12	12.8363
Hp26g455	4.84307	0	14.0086
Hp33g264	4.85431	5.83089e-13	10.4167
Hp19g297	4.87132	1.17855e-11	12.9339	weak similarity to hypothetical protein SPAC29A4.17c - Schizosaccharomyces pombe	PIR:T38472; hypothetical protein SPAC29A4.17c - fission yeast (Schizosaccharomyces pombe); expect [0.001]
Hp5g288	4.87186	0	10.5404
Hp16g342	4.90004	6.17144e-09	10.2699
Hp24g588	4.97763	8.08242e-14	9.304
Hp5g339	4.98409	8.08242e-13	12.4293
Hp51r3404	5.0415	9.99201e-16	8.71697
Hp24g1251	5.08852	2.79687e-12	13.9385
Hp5g3	5.12433	0	8.69808
Hp24g1443	5.22418	0	10.2507	similarity to protbable multidrug resistance protein SIT1/YEL065W - Schizosaccharomyces pombe	PIR:T38110; major facilitator protein homolog - fission yeast (Schizosaccharomyces pombe); expect [1E-110]
Hp23g37	5.26084	2.06083e-10	13.7941
Hp39g600	5.28408	7.14984e-14	12.5823
Hp47g1014	5.28468	7.50832e-09	16.9358
Hp47g786	5.32086	1.54644e-09	8.10282
Hp9g91	5.41737	3.94123e-10	9.99846
Hp27g601	5.41924	0	9.18247
Hp5g383	5.44174	9.92539e-14	14.831
Hp16g330	5.5647	0	11.7526	hypothetical protein
Hp42g130	5.62089	2.32747e-12	9.03072
Hp46g99	5.68517	0	12.4221	putative aminopeptidase P (A. fumigatus)
Hp27g468	5.79558	1.26832e-12	9.87403
Hp9g409	5.85191	2.22045e-16	9.85264
Hp5g109	5.85861	3.59712e-14	13.6332
Hp24g1094	5.91165	6.48652e-11	13.9349
Hp16g169	5.91963	2.73892e-13	14.5986
Hp31g637	5.93742	0	8.62503
Hp28g187	5.94621	1.05205e-12	15.3109
Hp15g497	6.01606	4.70957e-13	12.5565
Hp23g8	6.18318	7.10543e-15	8.7888
Hp8g623	6.40852	0	11.3884
Hp16g184	6.46799	5.54001e-14	11.213
Hp1g27	6.70116	2.22045e-15	10.3363
Hp51r992	6.72211	1.33227e-15	8.1123
Hp16g23	6.7228	2.13385e-13	14.2229
Hp47g510	6.78409	0	8.99021
Hp37g81	7.20794	4.02852e-09	12.8768
Hp47g760	7.23173	2.30926e-14	14.7069
Hp44g446	7.25864	2.06159e-09	9.99908	similarity to transmembrane transporter Liz1p - Schizosaccharomyces pombe	PIR:T40485; transmembrane transporter Liz1p - fission yeast (Schizosaccharomyces pombe); expect [7E-65]
Hp8g452	7.28286	1.46002e-10	16.8853
Hp18g37	7.32143	2.22045e-16	12.3793
Hp24g71	7.39738	1.33227e-15	8.55881	strong similarity to probable 1,3-beta-glucan synthase component SPCC1840.02c - Schizosaccharomyces pombe	TREMBL:CAAB1077_1; gene: "GSL2"; product: "glucan synthase"; Candida albicans GSL2 gene for glucan synthase, complete cds.; expect [0]
Hp25g232	7.42378	5.55112e-15	9.77401
Hp27g545	7.45145	2.22045e-16	10.5965	weak similarity to probable transcription activator SPCC965.10 - Schizosaccharomyces pombe	TREMBL:NC5E6_17; gene: "5E6.190"; product: "related to ARCA protein"; Neurospora crassa DNA linkage group V Cosmid contig 5E6; expect [0.00000003]
Hp16g239	7.47688	5.10703e-15	9.13929
Hp25g444	7.55622	0	12.3528
Hp18g131	7.56051	0	9.66115
Hp15g937	7.80445	1.02725e-08	14.964
Hp51r5073	7.98859	2.22045e-16	9.07812
Hp9g418	8.05973	0	11.8556	strong similarity to neutral amino acid permease NCMTR - Neurospora crassa	PIR:S47892; neutral amino acid permease - Neurospora crassa; expect [6E-59]
Hp15g428	8.19301	6.66134e-16	9.62097
Hp32g408	8.20446	2.22045e-16	10.1458
Hp28g173	8.2113	0	12.311
Hp14g198	8.25746	1.87972e-12	12.2144
Hp42g361	8.29405	3.77476e-15	14.615
Hp51r3628	8.30631	1.2701e-13	8.09983
Hp8g273	8.31971	3.55271e-15	11.3737
Hp19g161	8.42458	0	11.7209
Hp24g427	8.442	2.22045e-16	10.1327
Hp47g355	8.4977	0	13.0026
Hp16g170	8.59014	0	12.3566
Hp14g26	8.60722	6.44773e-12	11.2612
Hp7g16	8.83825	2.77556e-14	11.9468
Hp27g616	8.87799	7.71461e-12	9.11085	strong similarity to uric acid-xanthine permease CAA50681.1 - Emericella nidulans	TREMBL:ANUAPA_1; gene: "uapA"; product: "uric acid-xanthine permease"; A.nidulans uapA gene for uric acid-xanthine permease; expect [1E-163]
Hp8g225	8.97463	3.07532e-13	14.1529
Hp8g633	9.01235	0	12.4434
Hp31g602	9.12496	0	11.3779
Hp33g47	9.22654	5.75318e-12	11.0514
Hp51r562	9.27705	0	10.0786
Hp51r3546	9.40659	2.22045e-16	9.99257
Hp15g88	9.41494	1.11022e-15	11.7538
Hp19g266	9.45295	0	10.2223	similarity to hypothetical protein IPF7298 - Candida albicans
Hp12g347	9.58606	5.86198e-13	15.3574
Hp24g1309	10.4946	6.19504e-14	10.3518
Hp8g108	10.5014	1.9984e-15	9.07809
Hp15g333	10.8175	9.10161e-13	14.9063
Hp15g1040	10.8871	0	9.35923
Hp19g193	11.0315	2.22045e-16	14.0424
Hp15g629	11.0335	8.61422e-13	13.6415
Hp1g442	11.0511	1.70974e-14	12.5094
Hp8g36	11.1524	1.87095e-12	11.0991
Hp48g160	11.2039	2.22045e-16	10.99
Hp24g1263	11.2245	2.73559e-13	10.7597
Hp28g126	11.2271	0	13.057
Hp24g1095	11.517	1.17018e-13	9.33471
Hp51r750	11.7642	0	12.6409
Hp51r1470	11.9022	3.33067e-15	10.8232
Hp51r747	11.9679	2.22045e-16	9.36268
Hp37g164	12.009	0	12.6774	similarity to protein disulfide isomerase dis - Dictyostelium discoideum	TREMBL:AC115612_2; product: "PROTEIN DISULFIDE ISOMERASE PRECURSOR"; Dictyostelium discoideum chromosome 2 map 6192309-6208210 strain AX4, *** SEQUENCING IN PROGRESS ***, in ordered pieces.; expect [2E-23]
Hp51r1334	12.2175	1.59872e-14	12.2887
Hp32g531	12.2576	2.10942e-15	11.4765
Hp31g619	12.6975	0	11.376
Hp12g377	12.7549	1.18128e-13	13.2338	weak similarity to hypothetical protein SPBC530.08 - Schizosaccharomyces pombe	PIR:T40524; hypothetical protein SPBC530.08 - fission yeast (Schizosaccharomyces pombe); expect [0.0002]
Hp31g17	12.8034	4.21211e-05	8.50462
Hp1g46	12.9569	0	10.4166	strong similarity to probable transporter SPAC1039.04 - Schizosaccharomyces pombe	PIR:T50054; probable transporter [imported] - fission yeast (Schizosaccharomyces pombe); expect [1E-161]
Hp24g198	13.0748	1.11647e-11	8.59257
Hp37g10	13.1217	1.11022e-15	12.5016
Hp12g94	13.197	7.88554e-10	15.0802	Hp-Hsa1
Hp7g67	14.5515	1.11022e-16	11.1675
Hp8g109	14.7166	0	11.7043
Hp15g482	14.7686	1.83142e-12	14.0659
Hp24g787	14.8588	2.22045e-16	14.3647	strong similarity to hypothetical protein IPF20153 - Candida albicans
Hp27g588	15.2074	8.32667e-15	10.2189
Hp44g265	15.4788	2.22045e-16	8.1082
Hp32g510	16.0477	0	12.4639
Hp7g1	16.1534	5.22027e-13	11.3031
Hp26g290	16.4054	9.74776e-14	12.4925
Hp44g108	16.935	0	11.141
Hp24g542	18.2751	3.57492e-14	13.3595
Hp11g59	18.3862	1.36335e-13	12.6462	strong similarity to Transaldolase - Drosophila melanogaster	TREMBL:AE003462_49; gene: "Transaldolase"; product: "CG2827-PA"; Drosophila melanogaster 2R section 70 of 74 of the complete arm, complete sequence.; expect [0.00000000000000007]
Hp33g259	18.4835	0	11.1673
Hp24g204a	18.896	0	12.2628
Hp24g484a	19.5706	0	13.3223
Hp15g536	19.9902	6.66134e-16	11.1129
Hp29g152	20.1578	0	11.7175
Hp15g707	20.2509	0	13.2942
Hp25g638	20.5152	6.03184e-13	9.7007
Hp14g41	20.8613	8.30447e-14	14.1642
Hp5g510a	20.9606	0	9.86373
Hp8g261	21.5624	3.88578e-15	11.684
Hp47g129	21.9301	1.73039e-12	16.4704	gi|40646529|gb|AAR88143.1| hexose transporter-like GCR1 [Pichia angusta]	strong similarity to putative sugar transporter mstA - Aspergillus nidulans	TREMBLNEW:ANI251561_1; gene: "mstA"; product: "MSTA protein"; Aspergillus nidulans mstA gene for MSTA protein, exons 1-6; expect [0]
Hp24g715	22.478	0	11.1775
Hp24g1134	23.4551	0	10.7631
Hp31g369	23.8944	0	14.4065
Hp28g365	23.9368	0	8.13601
Hp27g539	24.025	1.46549e-14	8.9997	strong similarity to L-arabinitol 4-dehydrogenase LAD1 - Hypocrea jecorina	TREMBL:AF355628_1; gene: "LAD1"; product: "L-arabinitol 4-dehydrogenase"; Hypocrea jecorina L-arabinitol 4-dehydrogenase (LAD1) mRNA, complete cds.; expect [5E-85]
Hp12g116	24.4017	2.07251e-10	10.8964
Hp14g137	24.5494	8.48432e-13	8.35369
Hp44g202	25.2846	0	12.3626
Hp51r1469	25.5126	0	9.11942
Hp47g202	25.6698	0	12.2897
Hp19g175	25.7407	0	12.6572
Hp47g1016	25.7726	0	12.3895
Hp9g424	25.8004	0	11.8141
Hp6g284	25.8835	7.99361e-15	14.4789
Hp24g690	25.9468	1.22125e-15	12.6927
Hp8g634	26.2727	2.44249e-15	12.3821
Hp32g425	26.3465	1.22125e-14	14.5853	gi|299119|gb|AAB26125.1| Hp40=mitochondrial malate dehydrogenase homolog {N-terminal} [Hansenula polymorpha, CBS 4732, Peptide Partial, 23 aa]
Hp42g249	26.3928	1.92513e-13	15.085	strong similarity to fructose symporter FSY1 - Saccharomyces pastorianus	TREMBL:KLA315952_1; gene: "frt1"; product: "hexose transporter"; Kluyveromyces lactis frt1 gene for hexose transporter; expect [1E-138]
Hp32g452	26.4215	1.06637e-12	15.4892
Hp1g226	26.6442	1.02141e-14	14.6919
Hp9g422	26.705	0	11.3048
Hp15g1010	27.5234	0	10.8212
Hp7g64	27.9118	0	8.38535	weak similarity to NADH2 dehydrogenase (ubiquinone) 9.5K protein ubiquinone-binding - Neurospora crassa	PIR:A44210; NADH2 dehydrogenase (ubiquinone) (EC 1.6.5.3) 9.5K protein, ubiquinone-binding - Neurospora crassa; expect [0.00000008]
Hp29g264	27.9561	0	11.7026
Hp26g216	28.0564	1.03619e-11	10.1044
Hp26g273	28.8109	0	13.1105
Hp44g189	29.3634	0	9.70537
Hp51r2263	30.2478	4.44089e-16	10.005
Hp15g756	32.0383	0	10.4332
Hp15g196	32.1546	0	9.21355
Hp33g39	33.2233	0	10.976
Hp15g722	33.6764	1.9984e-15	12.6631
Hp44g718	35.1707	0	12.6515
Hp7g14	35.3933	4.44089e-16	10.9715
Hp29g268	35.8543	2.10942e-15	12.9459
Hp27g541	36.927	2.22045e-15	8.80665
Hp47g258	40.0609	0	12.5823
Hp33g178	40.6077	0	10.2356
Hp47g728	41.0651	1.37668e-14	14.302
Hp9g430	42.0639	5.88418e-15	10.7269
Hp33g156	42.8392	0	10.5559
Hp29g300	45.0145	0	12.2075
Hp31g630	45.392	0	10.4185
Hp27g294	47.9363	2.22045e-16	12.2524
Hp20g18	52.1263	0	11.7819
Hp32g289	52.3035	0	13.0748
Hp24g1197	52.5392	0	11.9154
Hp33g149	54.312	2.02403e-08	8.35346
Hp47g1092	54.3395	0	10.7321
Hp1g71	55.0584	4.44089e-16	10.0581
Hp14g86	56.4805	2.22045e-16	11.6671
Hp25g508	58.3694	1.66533e-14	14.7503
Hp35g39	58.5759	0	12.7912
Hp27g51	60.9979	0	11.8499
Hp48g26	62.4074	0	11.8224
Hp24g668	74.2638	0	10.213	hypothetical protein
Hp3bg16	76.5259	0	12.4441
Hp9g429	79.4073	0	10.2955	strong similarity to hypothetical protein DAP - Penicillium chrysogenum	TREMBL:AF056977_1; gene: "dap"; product: "hypothetical protein"; Penicillium chrysogenum hypothetical protein (dap) gene, partial cds; and beta-N-acetylhexosaminidase precursor (hex) gene, complete cds.; expect [6E-28]
Hp35g59	83.0179	0	13.8472
Hp51r4265	92.3114	1.11022e-16	10.3455
Hp39g739	93.9647	5.06484e-13	13.8426
Hp47g1065	103.643	0	12.973
Hp9g432	108.149	0	11.9233	strong similarity to probable MR-MLE-family protein STY2521 - Salmonella enterica subsp.	PIR:AB0793; probable MR-MLE-family protein STY2521 [imported] - Salmonella enterica subsp. enterica serovar Typhi (strain CT18); expect [3E-96]
Hp27g604	126.641	0	9.00128
Hp33g394	157.645	0	11.9408
Hp24g666	209.979	0	11.7252
Hp27g608	210.669	0	13.2307	sugar transporter-like protein AAG37799.1 - Pichia angusta	TREMBL:AF173377_1; product: "sugar transporter-like protein"; Pichia angusta sugar transporter-like protein gene, complete cds.; expect [0]
Hp27g562	236.32	2.22045e-16	12.843	strong similarity to beta-glucosidase bgln - Candida molischiana	PIR:JC4376; beta-glucosidase (EC 3.2.1.21) precursor - yeast (Candida molischiana); expect [0]

## Sheet: downregulated
Gene	Ratio	p	A-value	naamvanAvalue	ID	pTMD	Description	Best hit (RB 2002)
Hp48g148	0.490847	5.01597e-08	6.07418	Hp48g148
Hp44g518	0.0708784	1.95084e-11	6.07731	Hp44g518		1	strong similarity to hypothetical protein IPF11625 - Candida albicans
Hp11g12	0.280261	6.18157e-11	6.14266	Hp11g12
Hp47g584	0.037094	1.11022e-16	6.1973	Hp47g584
Hp25g205	0.379309	1.61045e-06	6.22466	Hp25g205
Hp32g403	0.139361	9.81785e-10	6.2544	Hp32g403
Hp11g1	0.415436	5.2562e-11	6.26695	Hp11g1
Hp18g323	0.485195	3.78797e-07	6.28182	Hp18g323
Hp5g340	0.329599	9.26761e-10	6.28953	Hp5g340
Hp1g410	0.328538	3.15135e-11	6.40637	Hp1g410
Hp26g341	0.424798	5.93127e-08	6.50082	Hp26g341
Hp29g15	0.302967	4.44089e-16	6.56296	Hp29g15
Hp32g524	0.364004	9.16636e-08	6.57079	Hp32g524
Hp31g465	0.241223	2.0981e-12	6.66636	Hp31g465		1	weak similarity to hypothetical protein AAA19110.1 - Pichia angusta	PIR:S43455; hypothetical protein (LEU2 3' region) - yeast (Pichia angusta) (fragment); expect [0.00000001]
Hp42g193	0.489578	4.33702e-09	6.68219	Hp42g193
Hp39g140	0.403832	9.68792e-12	6.69462	Hp39g140
Hp44g599	0.261972	1.78025e-11	6.69587	Hp44g599		2	questionable ORF	TREMBL:S65964_1; gene: "TIF51A"; ARC: TIF51A...UTR2 [Saccharomyces cerevisiae, Genomic, 7 genes, 7529 nt].; expect [0.000002]
Hp12g296a	0.423856	6.24074e-10	6.70841	Hp12g296a
Hp1g103	0.206628	1.80613e-09	6.71222	Hp1g103
Hp35g62	0.217003	1.44675e-11	6.74424	Hp35g62
Hp13g44	0.313414	8.75966e-13	6.76825	Hp13g44
Hp51r862	0.365317	3.41144e-10	6.78267	Hp51r862
Hp39g685	0.147687	2.22045e-16	6.78603	Hp39g685
Hp27g531	0.341482	1.0282e-09	6.80709	Hp27g531
Hp32g329	0.164209	2.67621e-11	6.84535	Hp32g329		1	hypothetical protein
Hp27g260	0.308764	1.20763e-07	6.85471	Hp27g260
Hp24g1050	0.389764	1.28564e-13	6.90411	Hp24g1050
Hp24g66	0.21788	1.48213e-11	6.99649	Hp24g66
Hp26g204	0.262802	6.31909e-09	7.05673	Hp26g204
Hp51r4816	0.209328	2.22045e-16	7.09102	Hp51r4816
Hp51r2415	0.484406	3.84292e-08	7.11154	Hp51r2415
Hp51r133	0.125933	3.19966e-13	7.11873	Hp51r133
Hp1g29	0.342278	1.10933e-10	7.12703	Hp1g29
Hp44g164	0.151405	2.58682e-13	7.202	Hp44g164
Hp26g278	0.29622	3.81073e-12	7.29102	Hp26g278
Hp32g250	0.369118	5.5507e-10	7.31903	Hp32g250
Hp51r3452	0.342968	6.07292e-14	7.32655	Hp51r3452
Hp27g27	0.426338	1.02155e-09	7.3343	Hp27g27
Hp1g413	0.386076	9.57811e-10	7.42834	Hp1g413
Hp47g936	0.188761	1.77636e-15	7.46198	Hp47g936
Hp25g1	0.279693	1.89955e-08	7.46592	Hp25g1
Hp1g325	0.183716	1.43753e-10	7.4855	Hp1g325		1	hypothetical protein
Hp1g321	0.356472	6.91447e-10	7.59267	Hp1g321
Hp51r819	0.487431	1.18721e-06	7.59652	Hp51r819
Hp24g152	0.118603	5.1847e-11	7.64633	Hp24g152		2	similarity to hypothetical protein C - Kluyveromyces marxianus var. lactis	PIR:S32479; hypothetical protein C - yeast (Kluyveromyces marxianus var. lactis); expect [0.000000000008]
Hp24g817	0.373404	5.50893e-13	7.68401	Hp24g817
Hp47g329	0.124232	1.15685e-12	7.81339	Hp47g329
Hp33g35	0.103097	0	7.88473	Hp33g35
Hp8g390	0.422646	7.86038e-13	7.92144	Hp8g390
Hp27g318	0.161715	1.66533e-14	7.94889	Hp27g318		1	weak similarity to transcription activator AOXLNR - Aspergillus oryzae	TREMBL:ANAJ1909_1; gene: "xlnR"; product: "transcriptional activator"; Aspergillus niger xlnR gene (joined CDS); expect [0.00000001]
Hp15g240	0.196837	4.86278e-14	7.97543	Hp15g240
Hp19g89	0.0685913	0	7.99897	Hp19g89
Hp7g12	0.466987	6.32465e-05	8.0174	Hp7g12
Hp2g31	0.394139	1.46014e-05	8.03439	Hp2g31
Hp33g272	0.110626	8.88178e-16	8.0594	Hp33g272
Hp31g453	0.37087	1.80941e-09	8.06884	Hp31g453
Hp12g397a	0.096043	0	8.10452	Hp12g397a
Hp51r1577	0.147579	0	8.145	Hp51r1577
Hp44g561	0.358926	5.21805e-15	8.19059	Hp44g561
Hp1g322	0.402615	1.1242e-07	8.20932	Hp1g322
Hp31g414	0.300322	7.99361e-14	8.24205	Hp31g414
Hp33g240	0.24302	4.88498e-15	8.26727	Hp33g240
Hp15g1048	0.28402	6.52611e-12	8.2674	Hp15g1048
Hp15g785	0.412296	5.44419e-09	8.35997	Hp15g785
Hp19g32	0.114308	7.77156e-16	8.42307	Hp19g32
Hp1g1	0.378495	1.44772e-10	8.4258	Hp1g1
Hp15g851	0.181702	1.55431e-15	8.4534	Hp15g851		1	weak similarity to mlr3010 protein - Mesorhizobium loti	TREMBL:AP003000_344; gene: "mlr3010"; Mesorhizobium loti DNA, complete genome, section 7/21.; expect [0.00000000004]
Hp27g102	0.0866406	4.44089e-16	8.48138	Hp27g102
Hp20g16	0.113105	5.91527e-10	8.50909	Hp20g16
Hp13g19a	0.338806	2.22045e-16	8.54787	Hp13g19a
Hp44g50	0.0498573	6.54365e-13	8.58287	Hp44g50
Hp51r4788	0.323432	1.11022e-16	8.62599	Hp51r4788
Hp16g16	0.462247	1.66533e-14	8.6919	Hp16g16
Hp47g732	0.357826	4.52558e-10	8.74433	Hp47g732
Hp12g123	0.343328	1.55431e-14	8.74625	Hp12g123
Hp44g748	0.240236	1.63556e-07	8.81928	Hp44g748
Hp39g22	0.276622	3.33067e-15	8.82349	Hp39g22		1	strong similarity to ceramide glucosyltransferase - Pichia pastoris	TREMBL:AF364403_1; product: "ceramide glucosyltransferase"; Pichia pastoris ceramide glucosyltransferase gene, complete cds.; expect [1E-139]
Hp14g154	0.489893	5.31374e-09	8.84454	Hp14g154		1	hypothetical protein
Hp31g22	0.26046	1.10918e-09	8.84525	Hp31g22		1	similarity to cystinosis, nephropathic/CTNS - Homo sapiens	TREMBL:AY119096_1; gene: "CG17119"; product: "LP12305p"; Drosophila melanogaster LP12305 full insert cDNA.; expect [7E-35]
Hp47g861	0.293149	1.11022e-16	8.8852	Hp47g861
Hp27g293	0.447094	4.04841e-11	8.89899	Hp27g293
Hp44g705	0.187941	0	8.91894	Hp44g705		2	hypothetical protein	TREMBL:CEY94A7B_9; gene: "Y94A7B.8"; Caenorhabditis elegans cosmid Y94A7B; expect [0.35]
Hp17g16	0.199682	3.38629e-12	8.93035	Hp17g16
Hp33g368	0.208514	2.18909e-08	8.96716	Hp33g368
Hp51r2743	0.46923	1.61294e-07	9.00991	Hp51r2743
Hp39g230	0.228352	0	9.0471	Hp39g230			gi|73917070|sp|Q6JUT9|ATG25_PICAN Autophagy-related protein 25 (Peroxisome degradation deficient protein 4)
Hp51r3950	0.181937	3.61622e-12	9.06913	Hp51r3950
Hp8g617	0.410369	3.12709e-09	9.11138	Hp8g617
Hp25g265	0.289953	3.3149e-12	9.11267	Hp25g265
Hp51r4342	0.479807	1.49372e-08	9.1171	Hp51r4342
Hp51r3620	0.15545	1.36919e-11	9.12929	Hp51r3620
Hp39g741	0.49258	7.97902e-09	9.14034	Hp39g741
Hp13g14	0.36723	9.53842e-09	9.1494	Hp13g14
Hp44g409	0.184372	1.29674e-13	9.15104	Hp44g409
Hp27g141	0.251427	2.19291e-09	9.18919	Hp27g141
Hp37g175b	0.366306	7.4829e-14	9.19487	Hp37g175b
Hp51r1589	0.107619	5.10703e-15	9.209	Hp51r1589
Hp47g349	0.340968	1.04671e-10	9.24853	Hp47g349
Hp47g674	0.459906	3.17564e-07	9.27538	Hp47g674
Hp5g213	0.129418	3.33067e-16	9.2869	Hp5g213
Hp47g373	0.244682	1.67845e-11	9.3094	Hp47g373
Hp16g278	0.0794151	0	9.30956	Hp16g278
Hp44g19	0.0410188	0	9.33213	Hp44g19
Hp39g361	0.111605	0	9.38462	Hp39g361		2	similarity to amiloride resistance protein car1 car1 - Schizosaccharomyces pombe	PIR:S39919; amiloride resistance protein car1 [validated] - fission yeast (Schizosaccharomyces pombe); expect [2E-20]
Hp51r1460	0.233953	0	9.39135	Hp51r1460
Hp44g159	0.188395	2.9865e-13	9.43673	Hp44g159
Hp5g301	0.0766739	0	9.44178	Hp5g301
Hp47g1087	0.274776	8.91398e-13	9.46055	Hp47g1087		3	gi|63108262|dbj|BAD98251.1| fatty acid elongase [Pichia angusta]	PIR:S48517; SUR4 protein - yeast (Saccharomyces cerevisiae); expect [3E-93]
Hp33g377	0.492717	8.2413e-12	9.4624	Hp33g377
Hp47g490	0.131124	0	9.54716	Hp47g490
Hp2g161	0.250062	1.55182e-09	9.5498	Hp2g161
Hp24g377	0.351986	4.24236e-10	9.55102	Hp24g377
Hp24g702	0.186335	1.60305e-12	9.58261	Hp24g702		2	similarity to hypothetical protein mlr1518 - Mesorhizobium loti	TREMBL:AP002997_211; gene: "mlr1518"; Mesorhizobium loti DNA, complete genome, section 4/21.; expect [7E-74]
Hp44g271	0.343725	3.65263e-13	9.6152	Hp44g271
Hp31g574	0.231709	7.77156e-15	9.62216	Hp31g574
Hp42g186	0.204871	3.84137e-14	9.63158	Hp42g186
Hp29g29	0.384282	0	9.64883	Hp29g29		7	similarity to probable integral membrane protein SPCC1322.03 - Schizosaccharomyces pombe	PIR:T40934; probable integral membrane protein - fission yeast (Schizosaccharomyces pombe); expect [0.000002]
Hp5g196	0.410418	6.64802e-13	9.6545	Hp5g196
Hp47g948	0.159761	6.84727e-11	9.67157	Hp47g948		2	hypothetical protein
Hp1g315	0.425445	1.34212e-10	9.67901	Hp1g315
Hp5g169	0.476813	4.7693e-12	9.70867	Hp5g169
Hp18g105	0.219179	1.55431e-15	9.71105	Hp18g105
Hp7g25	0.135809	0	9.7118	Hp7g25
Hp24g807	0.327592	2.22045e-16	9.75839	Hp24g807
Hp47g949	0.167354	9.99201e-16	9.8031	Hp47g949
Hp24g497	0.238705	1.37668e-13	9.80752	Hp24g497
Hp27g16	0.113774	7.93809e-14	9.858	Hp27g16
Hp51r2414	0.111749	3.88578e-15	9.88305	Hp51r2414
Hp26g342	0.376735	3.7903e-10	9.88394	Hp26g342
Hp47g955	0.326196	1.69706e-08	9.89367	Hp47g955
Hp13g58	0.328563	1.59243e-10	9.91287	Hp13g58
Hp47g649	0.312552	7.75757e-12	9.9439	Hp47g649
Hp47g1015	0.448882	1.55453e-12	9.95011	Hp47g1015
Hp44g27	0.080635	0	9.97773	Hp44g27		1	strong similarity to D-amino acid oxidase DAO1 - Candida boidinii	TREMBL:AB042032_1; gene: "DAO1"; product: "D-amino acid oxidase"; Candida boidinii DAO1 gene for D-amino acid oxidase, complete cds.; expect [1E-137]
Hp33g353	0.291919	2.46403e-12	10.0043	Hp33g353
Hp24g374	0.145027	1.40332e-13	10.0067	Hp24g374
Hp32g529	0.222916	0	10.0133	Hp32g529		5	strong similarity to major facilitator family transporter SPBC3E7.06c - Schizosaccharomyces pombe	TREMBL:NCB13O8_14; gene: "B13O8.150"; product: "conserved hypothetical protein"; Neurospora crassa DNA linkage group V BAC contig B13O8; expect [2E-58]
Hp33g324	0.237758	3.4639e-14	10.0393	Hp33g324
Hp44g28	0.100678	0	10.0419	Hp44g28
Hp47g606	0.318372	3.00404e-12	10.0459	Hp47g606		7	strong similarity to hypothetical protein At1g71900 - Arabidopsis thaliana	TREMBL:AY046035_1; gene: "At1g71900"; product: "unknown protein"; Arabidopsis thaliana unknown protein (At1g71900) mRNA, complete cds.; expect [2E-79]
Hp17bg18	0.414777	6.54229e-10	10.0643	Hp17bg18
Hp12g397	0.135198	0	10.0776	Hp12g397
Hp32g332	0.306481	0	10.0878	Hp32g332		2	strong similarity to hypothetical protein Ca20C1.03c - Candida albicans	TREMBL:CAC20C1_3; gene: "Ca20C1.03c"; product: "hypothetical protein"; C.albicans cosmid Ca20C1.; expect [2E-26]
Hp25g108	0.327874	5.08995e-11	10.1415	Hp25g108
Hp39g782	0.295426	3.10862e-15	10.2141	Hp39g782		4	similarity to hypothetical protein mg00802.1 - Magnaporthe grisea	TREMBL:BC016895_1; product: "Unknown (protein for MGC:18887)"; Mus musculus, clone MGC:18887 IMAGE:4239007, mRNA, complete cds.; expect [0.00000000000000002]
Hp39g65	0.482663	9.77363e-09	10.2222	Hp39g65
Hp5g448	0.349265	1.62732e-09	10.2231	Hp5g448
Hp25g358	0.498033	4.83914e-08	10.2404	Hp25g358
Hp44g144	0.11212	0	10.2846	Hp44g144
Hp44g7	0.291829	1.36202e-12	10.333	Hp44g7		7	similarity to amino acid transporter AAT1 - Amanita muscaria	TREMBL:AMM223504_1; gene: "AAT1"; product: "amino acid transporter"; Amanita muscaria mRNA for amino acid transporter; expect [1E-86]
Hp8g92	0.272875	5.55112e-15	10.334	Hp8g92
Hp4g3	0.491949	2.73115e-13	10.34	Hp4g3		1	similarity to hypothetical protein IPF9146 - Candida albicans	TREMBL:LMFL7913_9; gene: "L7913.09"; product: "hypothetical predicted protein L7913.09, unknown function"; Leishmania major Friedlin chromosome 13 cosmid L7913.; expect [0.002]
Hp31g82	0.348669	5.17428e-10	10.3454	Hp31g82		2	weak similarity to putative protein B2O8.130 - Neurospora crassa DNA	TREMBL:NCB2O8_13; gene: "B2O8.130"; product: "putative protein"; Neurospora crassa DNA linkage group II BAC clone B2O8; expect [0.0000000002]
Hp27g86b	0.366801	7.42642e-07	10.3589	Hp27g86b
Hp12g344	0.162971	2.45803e-13	10.3856	Hp12g344
Hp39g364	0.156562	1.33665e-10	10.3972	Hp39g364
Hp27g607	0.316142	2.8854e-09	10.4121	Hp27g607
Hp39g434	0.498233	8.35171e-10	10.4334	Hp39g434
Hp24g962	0.484208	3.06677e-10	10.4345	Hp24g962
Hp9g295	0.176334	1.77636e-15	10.4831	Hp9g295
Hp48g55	0.280353	2.78777e-13	10.5002	Hp48g55
Hp12g481	0.374759	7.85827e-12	10.5941	Hp12g481
Hp1g80	0.302688	6.55032e-15	10.6836	Hp1g80
Hp44g274	0.306585	4.44089e-16	10.6927	Hp44g274
Hp19g367	0.302704	0	10.6956	Hp19g367
Hp32g186	0.488392	8.80844e-11	10.7041	Hp32g186		1	weak similarity to spindle pole body-associated protein SPBC16H5.01c - Schizosaccharomyces pombe	TREMBL:AF239764_1; product: "EGF-like module-containing mucin-like receptor EMR3"; Homo sapiens EGF-like module-containing mucin-like receptor EMR3 mRNA, complete cds.; expect [0.12]
Hp15g1012	0.480488	1.14364e-12	10.7043	Hp15g1012
Hp42g338	0.274213	1.88738e-15	10.724	Hp42g338
Hp27g283	0.139458	1.11022e-16	10.7357	Hp27g283
Hp44g312	0.472934	4.24374e-11	10.7427	Hp44g312
Hp5g166	0.290356	2.22045e-16	10.7605	Hp5g166
Hp24g1335	0.247896	1.80145e-12	10.7661	Hp24g1335
Hp47g673	0.384651	4.88498e-15	10.7816	Hp47g673
Hp25g115	0.474828	5.39743e-08	10.7828	Hp25g115
Hp39g264	0.433043	2.78433e-12	10.7972	Hp39g264
Hp24g708	0.374794	5.14238e-07	10.8118	Hp24g708
Hp24g10	0.44688	6.44503e-06	10.8258	Hp24g10		2	hypothetical protein
Hp44g166	0.0711274	1.57796e-12	10.8311	Hp44g166
Hp26g124	0.45054	2.04281e-14	10.8457	Hp26g124
Hp48g47	0.0539309	0	10.8594	Hp48g47		7	strong similarity to peptide transporter MTD1 - Schizophyllum commune	TREMBL:AF125094_1; gene: "mtd1"; product: "peptide transporter MTD1"; Schizophyllum commune peptide transporter MTD1 (mtd1) gene, complete cds.; expect [1E-120]
Hp48g38	0.469423	1.11022e-15	10.8738	Hp48g38		1	hypothetical protein	TREMBL:AE003807_33; gene: "CG8060"; product: "CG8060-PA"; Drosophila melanogaster 2R section 43 of 74 of the complete arm, complete sequence.; expect [0.019]
Hp15g109	0.0553235	0	10.9769	Hp15g109
Hp24g227	0.215979	4.44089e-16	10.9823	Hp24g227
Hp24g472	0.180487	0	10.9878	Hp24g472
Hp25g356	0.211584	0	11.0124	Hp25g356
Hp32bg820	0.240192	0	11.0359	Hp32bg820
Hp16g98	0.110074	3.9968e-15	11.041	Hp16g98
Hp18g76	0.473269	5.58306e-09	11.0884	Hp18g76
Hp12g1	0.299817	0	11.1265	Hp12g1
Hp15g959	0.327343	0	11.1434	Hp15g959
Hp47g529	0.416835	1.22749e-07	11.1567	Hp47g529
Hp26g240	0.425542	4.11893e-14	11.1746	Hp26g240
Hp2g114	0.484305	1.35669e-13	11.1925	Hp2g114
Hp27g18	0.47329	2.38698e-14	11.2396	Hp27g18
Hp44g260	0.415755	4.08229e-13	11.2415	Hp44g260
Hp16g101	0.440276	1.4766e-13	11.2806	Hp16g101
Hp51r2194	0.102569	3.9968e-15	11.3682	Hp51r2194
Hp44g228	0.188794	2.22045e-16	11.3905	Hp44g228
Hp19g101	0.424212	1.37495e-10	11.4482	Hp19g101
Hp32g343	0.407112	2.22045e-16	11.4788	Hp32g343
Hp15g11	0.388877	6.31524e-10	11.5282	Hp15g11
Hp47g810a	0.196926	8.21565e-15	11.5349	Hp47g810a
Hp9g374	0.461189	0	11.5609	Hp9g374
Hp47g864	0.286315	5.1148e-13	11.5979	Hp47g864
Hp24g913	0.086851	0	11.608	Hp24g913
Hp28g47	0.490558	1.07666e-07	11.6178	Hp28g47
Hp26g437a	0.0336041	4.996e-15	11.6278	Hp26g437a
Hp12g186	0.49049	1.09934e-12	11.631	Hp12g186
Hp43g58	0.254194	2.22045e-15	11.6353	Hp43g58
Hp47g66	0.218252	0	11.6513	Hp47g66
Hp1g316	0.277831	0	11.6682	Hp1g316
Hp6g183	0.292218	1.33227e-14	11.6685	Hp6g183
Hp47g688	0.325205	0	11.6734	Hp47g688
Hp15g358	0.239561	3.10862e-15	11.6798	Hp15g358
Hp39g357	0.111348	0	11.7164	Hp39g357		7	similarity to amiloride resistance protein car1 - Schizosaccharomyces pombe	PIR:T41666; car1 homolog - fission yeast (Schizosaccharomyces pombe); expect [4E-84]
Hp24g1247	0.404353	9.21707e-13	11.7191	Hp24g1247
Hp50g2	0.405792	2.30486e-10	11.7392	Hp50g2			gi|3849986|emb|CAA11229.1| nitrate transporter [Pichia angusta]
Hp39g322	0.199138	0	11.7529	Hp39g322
Hp24bg18	0.318291	1.66533e-14	11.7536	Hp24bg18
Hp47g386	0.267362	5.50893e-13	11.8181	Hp47g386
Hp48g61	0.182869	7.77156e-16	11.9028	Hp48g61
Hp47g1091	0.498043	1.26527e-08	11.909	Hp47g1091		7	similarity to probable ammonium transporter MEPa B14A6.240 - Neurospora crassa	TREMBL:NCB14A6_24; gene: "B14A6.240"; product: "probable ammonium transporter MEPa"; Neurospora crassa DNA linkage group V BAC contig B14A6; expect [5E-75]
Hp39g373	0.434354	6.47948e-12	11.9735	Hp39g373
Hp26g369	0.332731	1.98838e-11	12.0121	Hp26g369
Hp8g64	0.236223	7.99361e-15	12.0173	Hp8g64		1	weak similarity to hypothetical protein IPF17945 - Candida albicans
Hp8g449	0.100436	2.22045e-16	12.0309	Hp8g449
Hp39g55	0.0531235	0	12.0589	Hp39g55
Hp47g1047	0.31555	1.11022e-15	12.0655	Hp47g1047
Hp27g315	0.350972	0	12.08	Hp27g315
Hp8g359	0.457577	6.11733e-14	12.0857	Hp8g359
Hp47g819	0.352278	1.76525e-14	12.0881	Hp47g819
Hp15g789	0.134726	3.22631e-13	12.1126	Hp15g789
Hp16g308	0.162042	2.22045e-16	12.1308	Hp16g308		1	strong similarity to putative fatty acid desaturase SPBC3B8.07c - Schizosaccharomyces pombe	PIR:T40333; probable fatty acid desaturase - fission yeast (Schizosaccharomyces pombe); expect [4E-88]
Hp31g60b	0.18036	0	12.1344	Hp31g60b
Hp44g754	0.370213	1.00031e-12	12.1565	Hp44g754		1	strong similarity to conserved hypothetical protein B13A5.050 - Neurospora crassa	TREMBL:NCB13A5_2; gene: "B13A5.050"; product: "conserved hypothetical protein"; Neurospora crassa DNA linkage group V BAC clone B13A5; expect [2E-65]
Hp8g163	0.308558	4.35169e-05	12.1859	Hp8g163
Hp8g398	0.441874	7.81764e-12	12.2211	Hp8g398
Hp15g468	0.152839	0	12.2622	Hp15g468
Hp24g799	0.2021	1.53433e-12	12.2623	Hp24g799
Hp27g96	0.139439	4.15223e-14	12.3063	Hp27g96
Hp43g55	0.444337	1.26565e-14	12.3443	Hp43g55
Hp44g451	0.257787	5.51018e-11	12.3456	Hp44g451
Hp47g530	0.314531	6.18366e-09	12.3482	Hp47g530
Hp31g442	0.151125	2.35367e-14	12.3551	Hp31g442
Hp39g224	0.236206	1.47002e-09	12.3928	Hp39g224
Hp47g411	0.452882	3.31191e-11	12.4007	Hp47g411		1	similarity to putative ketopantoate reductase (2-dehydropantoate 2-reductase)SPBPB2B2.09c - S.pombe	TREMBL:SPBPB2B2_9; gene: "SPBPB2B2.09c"; product: "putative ketopantoate reductase (2-dehydropantoate 2-reductase), has similarity to Cbs2p and yeast YHR063C"; S.pombe chromosome II BAC pB2B2.; expect [4E-62]
Hp16g327	0.273119	1.17746e-10	12.4055	Hp16g327
Hp16g262	0.455906	9.15222e-10	12.513	Hp16g262		1	hypothetical protein
Hp46g83	0.218176	4.87166e-13	12.5294	Hp46g83
Hp27g448	0.461182	2.39396e-06	12.5296	Hp27g448
Hp17g7	0.31053	0	12.5637	Hp17g7
Hp47g939	0.198995	5.10703e-15	12.6273	Hp47g939
Hp8g171	0.171295	2.35161e-11	12.6656	Hp8g171
Hp39g667	0.0777966	0	12.6768	Hp39g667
Hp47g371	0.495765	4.44089e-16	12.7156	Hp47g371
Hp15g716	0.434734	1.01434e-09	12.773	Hp15g716		1	similarity to hypothetical protein SPAC24C9.05c - Schizosaccharomyces pombe	PIR:T38346; hypothetical protein SPAC24C9.05c - fission yeast (Schizosaccharomyces pombe); expect [2E-58]
Hp31g703	0.154433	0	12.7948	Hp31g703
Hp12g473	0.179002	7.17204e-14	12.8136	Hp12g473
Hp24g882	0.340958	1.52267e-12	12.8513	Hp24g882		6	strong similarity to amino acid permease SPBC15C4.04c - Schizosaccharomyces pombe	PIR:T39474; amino acid permease - fission yeast (Schizosaccharomyces pombe); expect [1E-122]
Hp31g23	0.380469	2.39037e-10	12.9138	Hp31g23
Hp24g102	0.0864185	0	12.9185	Hp24g102
Hp26g426	0.392221	1.33227e-15	12.9559	Hp26g426
Hp47g1036	0.406865	7.57673e-07	12.959	Hp47g1036
Hp19g271	0.373366	2.13829e-13	12.9899	Hp19g271
Hp25g300	0.437655	6.83453e-13	13.0021	Hp25g300
Hp16g9	0.357546	2.10276e-13	13.0162	Hp16g9
Hp1g509	0.178022	1.85407e-14	13.0202	Hp1g509
Hp33g339	0.205254	0	13.0871	Hp33g339
Hp24g731	0.474204	1.95399e-14	13.0884	Hp24g731
Hp11g2	0.302489	2.44249e-15	13.1581	Hp11g2
Hp43g49	0.393654	2.69118e-13	13.168	Hp43g49
Hp24g802	0.382327	2.77556e-15	13.195	Hp24g802
Hp19g130	0.111075	4.08562e-14	13.2028	Hp19g130
Hp16g150	0.338863	1.52085e-08	13.2532	Hp16g150		1	similarity to cutinase transcription factor 1 CTF1 alpha - Nectria haematococca mpVI	SWISSPROT:CT1A_FUSSO; CUTINASE TRANSCRIPTION FACTOR 1 ALPHA.; expect [0.0000000000003]
Hp37g104	0.373871	9.24602e-11	13.282	Hp37g104
Hp51r2367	0.299147	1.11022e-16	13.3004	Hp51r2367
Hp42g269	0.278607	3.61933e-14	13.331	Hp42g269
Hp5g439	0.389832	1.72484e-12	13.3456	Hp5g439
Hp46g7	0.381814	2.20934e-14	13.3667	Hp46g7
Hp8g288	0.148517	4.97948e-11	13.4517	Hp8g288
Hp15g933	0.203722	0	13.6119	Hp15g933
Hp47g486	0.074345	0	13.6644	Hp47g486
Hp33g306	0.204925	1.63916e-11	13.7152	Hp33g306
Hp35g52	0.196494	5.21805e-15	13.7256	Hp35g52
Hp1g326	0.0607126	0	13.7414	Hp1g326
Hp15g22	0.497626	2.45274e-07	13.8663	Hp15g22
Hp42g222	0.120852	3.33067e-16	14.0373	Hp42g222
Hp39g295	0.342214	0	14.0925	Hp39g295
Hp47g897	0.279533	1.95466e-12	14.111	Hp47g897		1	strong similarity to NADPH-ferrihemoprotein reductase (EC 1.6.2.4) - Candida maltosa (strain EH15)	PIR:S63698; NADPH-ferrihemoprotein reductase (EC 1.6.2.4) - yeast (Candida maltosa) (strain EH15); expect [0]
Hp44g400	0.152901	4.71845e-14	14.2833	Hp44g400
Hp19g94	0.0765279	1.33227e-15	14.295	Hp19g94		1	strong similarity to P450 lanosterol 14-alpha-demethylase - Candida tropicalis	PIR:A31854; lanosterol 14alpha-demethylase (EC 1.14.14.-) cytochrome P450 51 - yeast (Candida tropicalis); expect [0]
Hp24g28	0.190668	4.44089e-16	14.3149	Hp24g28		4	similarity to hypothetical protein 68B2.130 - Neurospora crassa	PIR:T48829; related to SREBP cleavage activating protein [imported] - Neurospora crassa; expect [2E-21]
Hp15g1009	0.0397953	9.98646e-13	14.3752	Hp15g1009		1	strong similarity to alcohol dehydrogenase, zinc-containing - Streptococcus pneumoniae	PIR:F95240; alcohol dehydrogenase, zinc-containing [imported] - Streptococcus pneumoniae (strain TIGR4); expect [2E-96]
Hp14g31	0.101147	0	14.7445	Hp14g31
Hp15g766	0.32221	1.08802e-14	14.7537	Hp15g766		1	similarity to cyclopropane synthase - Sterculia foetida	TREMBL:SME591783_49; gene: "cfa1 OR SMc00358"; product: "PUTATIVE CYCLOPROPANE-FATTY-ACYL-PHOSPHOLIPID SYNTHASE PROTEIN"; Sinorhizobium meliloti 1021 complete chromosome; segment 2/12; expect [1E-38]
Hp32g268	0.0483601	1.11022e-16	14.7649	Hp32g268
Hp36g8	0.289093	8.91647e-05	14.8518	Hp36g8
Hp48g16a	0.0545984	1.32883e-12	14.8867	Hp48g16a
Hp47g18	0.322578	1.10596e-11	14.9843	Hp47g18		8	similarity to neutral amino acid permease - Neurospora crassa	PIR:S47892; neutral amino acid permease - Neurospora crassa; expect [0.00000002]
Hp31g529	0.370941	7.80897e-09	14.9955	Hp31g529
Hp35g55	0.0960237	4.44089e-16	15.1606	Hp35g55		1	questionable ORF
Hp5g488	0.0795774	3.33067e-16	15.2506	Hp5g488
Hp31g8	0.45131	1.17646e-08	15.4778	Hp31g8			gi|52782977|sp|Q9HG01|GRP78_PICAN 78 kDa glucose-regulated protein homolog precursor (GRP 78) (Immunoglobulin heavy chain-binding protein homolog) (BiP)
Hp15g633	0.0783508	9.4369e-15	15.6683	Hp15g633
Hp36g11	0.328321	0.000308866	15.8503	Hp36g11
Hp32g379	0.41692	3.70592e-13	16.1587	Hp32g379			gi|33339732|gb|AAQ14345.1|AF286021_1 cell wall protein Pir2p [Pichia angusta]
Hp31g737	0.290575	1.11192e-09	16.4923	Hp31g737			Hp-Hsa2
